# Supplementary material for: Molecular Characterization Reveals Subclasses of 1q Gain in Intermediate Risk Wilms Tumors
Source: Cancers (Basel). 2022 Oct 5;14(19):4872. doi: 10.3390/cancers14194872 (PMC9564324; doi:10.3390/cancers14194872)
Supplement: Supplementary file 1 [file cancers-14-04872-s001.zip]

Archive with 12 entries (12 files):
- supplementary information/.DS_Store
- supplementary information/supplementary_information.pdf
- supplementary information/table_s1.cohort.tsv
- supplementary information/table_s10.1q_gain_overexpressed.cancer.tsv
- supplementary information/table_s2.mutation_burden.statistical_tests.tsv
- supplementary information/table_s3.wilcox_expression_cna.tsv
- supplementary information/table_s4.ex_cluster_biological_processes.tsv
- supplementary information/table_s5.patient_gene_overview.cancer.tsv
- supplementary information/table_s6.wnt_pathway_alterations.tsv
- supplementary information/table_s7.recurrent_cn_sv_upregulated.tsv
- supplementary information/table_s8.chromosome_cna.tsv
- supplementary information/table_s9.somatic_svs.tsv
