# Supplementary material for: Molecular Characterization Reveals Subclasses of 1q Gain in Intermediate Risk Wilms Tumors
Source: Cancers (Basel). 2022 Oct 5;14(19):4872. doi: 10.3390/cancers14194872 (PMC9564324; doi:10.3390/cancers14194872)
Supplement: Supplementary file 1 [file cancers-14-04872-s001.zip › supplementary information/table_s3.wilcox_expression_cna.tsv]

analysis	ensembl_id	gene_name	cytoband	flag_gene_of_interest	l2fc_mean	l2fc_median	pvalue	FDR
gain_vs_neutral	ENSG00000288110	AC010941.1	chr8p23.2	FALSE	1.04575206017689	1.06385174004651	0.0208464731718556	0.16289312404047
gain_vs_neutral	ENSG00000253583	AC018953.1	chr8q12.3	FALSE	0.958518973779103	1.10514198350428	0.00785901486974342	0.111486291486291
gain_vs_neutral	ENSG00000253934	MRPL49P2	chr8p22	FALSE	0.932199718155993	1.00012273775162	0.00958382038285783	0.117159171325885
gain_vs_neutral	ENSG00000287352	AC011029.1	chr8q21.13	FALSE	0.931145004753634	0.876220218908525	0.0310391307529687	0.19776105602344
gain_vs_neutral	ENSG00000230937	MIR205HG	chr1q32.2	FALSE	0.877998938277789	0.686250720188194	0.0196591830288074	0.16289312404047
gain_vs_neutral	ENSG00000253951	AC087360.1	chr8p22	FALSE	0.858921363995389	1.1813226786475	0.0318011894608063	0.19776105602344
gain_vs_neutral	ENSG00000255076	AC084838.1	chr8p22	FALSE	0.858214013285745	1.03256220766903	0.0121577396497246	0.13192513558114
gain_vs_neutral	ENSG00000222231	RNU2-54P	chr8q21.13	FALSE	0.846739657761438	0.887871354535645	0.0182048450253049	0.158747892398991
gain_vs_neutral	ENSG00000254253	NACAP10	chr8q13.2	FALSE	0.846375394192666	0.775816903507939	0.0241586595132928	0.179060200475114
gain_vs_neutral	ENSG00000285913	AC084121.11	chr8p23.1	FALSE	0.832212374192348	0.865808986201247	0.0203988242597478	0.16289312404047
gain_vs_neutral	ENSG00000254334	AC021355.1	chr8p21.3	FALSE	0.831675011545028	1.25138343316728	0.00900108226018563	0.111486291486291
gain_vs_neutral	ENSG00000285687	AC134684.8	chr8p23.1	FALSE	0.793710364316415	0.73192095310889	0.00900850510369678	0.111486291486291
gain_vs_neutral	ENSG00000253229	HIGD1AP6	chr8q21.13	FALSE	0.777881713221092	0.466842595824622	0.00907859104320343	0.111486291486291
gain_vs_neutral	ENSG00000284485	MIR205	chr1q32.2	FALSE	0.777805812076078	0.513493067259938	0.00226135970113176	0.0592600340278359
gain_vs_neutral	ENSG00000241128	OR14A2	chr1q44	FALSE	0.762742824133622	1.25642416506738	0.00517995468328593	0.0857586857586858
gain_vs_neutral	ENSG00000206144	MAPK6P1	chr8q11.23	FALSE	0.753006747349642	0.89924870342109	0.0275970290562716	0.192779969700501
gain_vs_neutral	ENSG00000286346	AC021613.3	chr8p21.3	FALSE	0.747604726622546	0.627540687832578	0.00552884547126344	0.0901178483354036
gain_vs_neutral	ENSG00000283188	MIR2052	chr8q21.13	FALSE	0.711092686354858	0.857028309475835	0.0226644039399955	0.170667821481877
gain_vs_neutral	ENSG00000162761	LMX1A	chr1q23.3	FALSE	0.7095573247754	0.60159992541431	0.0263778466649845	0.185605868245601
gain_vs_neutral	ENSG00000285765	AC134684.9	chr8p23.1	FALSE	0.70699370201425	0.55403351557835	0.0177583235843977	0.155204533951422
gain_vs_neutral	ENSG00000237283	AL691515.1	chr1q31.1	FALSE	0.705248884899466	0.709438299038228	0.00636621012949179	0.0978941760942402
gain_vs_neutral	ENSG00000230411	OR3D1P	chr1q44	FALSE	0.692529615638932	0.838051494923541	0.00370337560797373	0.0769900840322246
gain_vs_neutral	ENSG00000198570	RD3	chr1q32.3	FALSE	0.681041318747302	0.821428930372829	0.00737532150365088	0.10766322450302
gain_vs_neutral	ENSG00000253712	AC022274.1	chr8q21.13	FALSE	0.669364438261273	0.512514439727932	0.00722182305440732	0.106480543737311
gain_vs_neutral	ENSG00000253706	AC011632.1	chr8q21.13	FALSE	0.664135917222132	0.791974333990653	0.0298701298701299	0.19425641698369
gain_vs_neutral	ENSG00000221888	OR1C1	chr1q44	FALSE	0.651026805242195	0.794444458953853	0.0141559852669719	0.135731364833532
gain_vs_neutral	ENSG00000254092	AC021613.1	chr8p21.3	FALSE	0.646562187071795	0.771146054979273	0.0167340314066677	0.150629456327986
gain_vs_neutral	ENSG00000253639	SUMO2P18	chr8q22.1	FALSE	0.621522098874273	0.319482275516861	0.00970708889354066	0.117182763736711
gain_vs_neutral	ENSG00000253401	VTA1P2	chr8q21.3	FALSE	0.615207954423174	0.992512720985229	0.0197681841062736	0.16289312404047
gain_vs_neutral	ENSG00000236817	AL606804.1	chr1q44	FALSE	0.611592869656539	0.739023226375473	0.00488637754594358	0.0857586857586858
gain_vs_neutral	ENSG00000207600	MIR598	chr8p23.1	FALSE	0.610082234118245	1.01414818817522	0.015899208291842	0.146934549357382
gain_vs_neutral	ENSG00000285975	AC134684.11	chr8p23.1	FALSE	0.603745043406357	0.548620893067334	0.0298523810488965	0.19425641698369
gain_vs_neutral	ENSG00000235749	AL390860.1	chr1q44	FALSE	0.602681551533558	0.511209761830317	0.00541795665634675	0.0886846040824894
gain_vs_neutral	ENSG00000187080	OR2AK2	chr1q44	FALSE	0.600718355507177	0.888359151085605	0.0148959570191121	0.139269495388709
gain_vs_neutral	ENSG00000279099	AC090740.1	chr8p12	FALSE	0.600140338290586	0.584748246164982	0.0298701298701299	0.19425641698369
gain_vs_neutral	ENSG00000197067	OR2T32P	chr1q44	FALSE	0.5977867611598	0.709438299038228	0.0129839804033622	0.135731364833532
gain_vs_neutral	ENSG00000232908	HSD17B7P1	chr1q44	FALSE	0.596418508851954	0.785344940612213	0.00305706591092909	0.0692256688708492
gain_vs_neutral	ENSG00000199732	RF00019	chr8q22.1	FALSE	0.588773525670439	0.630632075798483	0.0212978894649488	0.16289312404047
gain_vs_neutral	ENSG00000253526	AC090802.1	chr8q23.1	FALSE	0.584923382266613	0.528607664755819	0.0216301855512747	0.16415993474376
gain_vs_neutral	ENSG00000143839	REN	chr1q32.1	FALSE	0.583461603409759	0.63512395494927	0.0319448353504081	0.19776105602344
gain_vs_neutral	ENSG00000286109	AL357972.1	chr1q42.2	FALSE	0.570768185081399	0.956482280990445	0.00847055696163907	0.111486291486291
gain_vs_neutral	ENSG00000238372	RF01210	chr8q22.3	FALSE	0.56379867463968	0.447890680678253	0.0012987012987013	0.0418073593073593
gain_vs_neutral	ENSG00000270255	AC009884.2	chr8p22	FALSE	0.562843952932876	0.513652459876369	0.0207792207792208	0.16289312404047
gain_vs_neutral	ENSG00000252764	RNU6-1092P	chr8q22.3	FALSE	0.556328273342134	0.887871354535645	0.015899208291842	0.146934549357382
gain_vs_neutral	ENSG00000252864	RNA5SP278	chr8q24.3	FALSE	0.55606237447159	0.619374694879053	0.00519480519480519	0.0857586857586858
gain_vs_neutral	ENSG00000228336	OR9H1P	chr1q44	FALSE	0.554637888091737	0.508538409790443	0.0112401546459935	0.124059192564208
gain_vs_neutral	ENSG00000198128	OR2L3	chr1q44	FALSE	0.554220386043114	0.45097331398509	0.0257724736477597	0.184852412488661
gain_vs_neutral	ENSG00000228198	OR2M3	chr1q44	FALSE	0.553066431435914	0.576096629216447	0.013254843044279	0.135731364833532
gain_vs_neutral	ENSG00000251904	RNA5SP272	chr8q21.3	FALSE	0.552947714149484	0.395490443886012	0.0268969757740985	0.188230104013302
gain_vs_neutral	ENSG00000179930	ZNF648	chr1q25.3	FALSE	0.549029278793273	0.507664760025772	1.17271789098414e-05	0.0072483347405948
gain_vs_neutral	ENSG00000236101	RAC1P7	chr1q42.2	FALSE	0.547978117382434	0.887871354535645	0.0295046817074135	0.19425641698369
gain_vs_neutral	ENSG00000169214	OR6F1	chr1q44	FALSE	0.54774849768051	0.756778080001258	0.0227238191250122	0.170782321556269
gain_vs_neutral	ENSG00000207704	MIR548AA1	chr8q24.13	FALSE	0.535683113596272	0.348388590667851	0.0097690136479684	0.117197825223919
gain_vs_neutral	ENSG00000283172	MIR548D1	chr8q24.13	FALSE	0.535683113596272	0.348388590667851	0.0097690136479684	0.117197825223919
gain_vs_neutral	ENSG00000135406	PRPH	chr12q13.12	FALSE	0.534484815489492	0.4048134988984	0.0012987012987013	0.0418073593073593
gain_vs_neutral	ENSG00000253335	AC009884.1	chr8p22	FALSE	0.525625325507608	0.501558166230242	0.0207792207792208	0.16289312404047
gain_vs_neutral	ENSG00000197437	OR13G1	chr1q44	FALSE	0.524077411828745	0.46110957229515	0.00773993808049536	0.111486291486291
gain_vs_neutral	ENSG00000278886	AC087821.1	chr8p22	FALSE	0.519290811151752	0.469268315258938	0.0167340314066677	0.150629456327986
gain_vs_neutral	ENSG00000254057	AC084346.1	chr8q22.1	FALSE	0.517954747430542	0.502296907569607	0.0226644039399955	0.170667821481877
gain_vs_neutral	ENSG00000253733	LZTS1-AS1	chr8p21.3	FALSE	0.517459323859904	0.293889478641689	0.0207792207792208	0.16289312404047
gain_vs_neutral	ENSG00000244018	RPL35P6	chr8p22	FALSE	0.51604776639182	0.547114152456595	0.00909090909090909	0.111486291486291
gain_vs_neutral	ENSG00000198216	CACNA1E	chr1q25.3	FALSE	0.511151951252246	0.543319962183464	0.00154798761609907	0.0451361503993083
gain_vs_neutral	ENSG00000169427	KCNK9	chr8q24.3	FALSE	0.509974553880206	0.434937921587182	0.0207792207792208	0.16289312404047
gain_vs_neutral	ENSG00000225462	FDPSP1	chr1q31.1	FALSE	0.503815558919725	0.316297654989521	0.00317033529268365	0.0692256688708492
gain_vs_neutral	ENSG00000283324	CTXND2	chr1q21.3	FALSE	0.501747757048784	0.265088768595056	0.0109321075728571	0.122407917547672
gain_vs_neutral	ENSG00000200719	RNA5SP260	chr8p12	FALSE	0.501059856698906	0.485810216505879	0.00970708889354066	0.117182763736711
gain_vs_neutral	ENSG00000244094	SPRR2F	chr1q21.3	FALSE	0.499225413442461	0.86906287841093	0.010436289591177	0.12194691078835
gain_vs_neutral	ENSG00000153230	OR14K1	chr1q44	FALSE	0.497762912910082	0.451385093374732	0.022211902655374	0.167915029271448
gain_vs_neutral	ENSG00000283402	AC087821.2	chr8p22	FALSE	0.494558618252894	0.38335716251262	0.0012987012987013	0.0418073593073593
gain_vs_neutral	ENSG00000238243	OR2W3	chr1q44	FALSE	0.493819864224463	0.403036852466237	0.0193498452012384	0.16289312404047
gain_vs_neutral	ENSG00000196772	OR14A16	chr1q44	FALSE	0.485255832801207	0.58724684062143	0.0214521831326039	0.163451249391023
gain_vs_neutral	ENSG00000248423	AC100850.1	chr8p22	FALSE	0.483083994070443	0.410518016025706	0.00519480519480519	0.0857586857586858
gain_vs_neutral	ENSG00000276085	CCL3L1	chr17q12	FALSE	0.481940121286894	0.794795439748826	0.0296955624355005	0.19425641698369
gain_vs_neutral	ENSG00000197769	MAP1LC3C	chr1q43	FALSE	0.481912384654977	0.63276201264381	0.00318979266347687	0.0692256688708492
gain_vs_neutral	ENSG00000207450	RF00019	chr8q11.21	FALSE	0.479028546704047	0.418253207786032	0.0209309586465055	0.16289312404047
gain_vs_neutral	ENSG00000238085	AL590682.1	chr1q43	FALSE	0.470129801590204	0.495570748551414	0.0053276971307452	0.0875782724088029
gain_vs_neutral	ENSG00000237038	USP17L8	chr8p23.1	FALSE	0.470007853226159	0.387218269491524	0.00401002506265664	0.0794396247027826
gain_vs_neutral	ENSG00000254394	AC060765.2	chr8q21.13	FALSE	0.468561700526996	0.803159022321095	0.0282288719019209	0.19425641698369
gain_vs_neutral	ENSG00000227203	SUB1P1	chr8p23.1	FALSE	0.467445298887306	0.348475793648282	0.0123611470654397	0.133756613764127
gain_vs_neutral	ENSG00000249395	CASC9	chr8q21.13	FALSE	0.467065769086009	0.367704824301081	0.0142857142857143	0.135731364833532
gain_vs_neutral	ENSG00000254923	AC130366.1	chr8p23.1	FALSE	0.46373997247102	0.426010907809708	0.0015984015984016	0.0460792938404879
gain_vs_neutral	ENSG00000228153	AL161793.1	chr1q32.1	FALSE	0.462865155527402	0.495539565987627	0.0111365934486605	0.123268368172423
gain_vs_neutral	ENSG00000282989	PDCL3P2	chr8q22.3	FALSE	0.462102910581185	0.375956759955761	0.00519480519480519	0.0857586857586858
gain_vs_neutral	ENSG00000215354	FAM90A24P	chr8p23.1	FALSE	0.459488984573844	0.410604510138224	0.00601503759398496	0.0955500572656806
gain_vs_neutral	ENSG00000253915	MAPRE1P1	chr8q24.23	FALSE	0.459138204137507	0.344218117226965	0.0012987012987013	0.0418073593073593
gain_vs_neutral	ENSG00000231691	AL592114.3	chr1q32.1	FALSE	0.455526931398273	0.520858567526353	0.017156862745098	0.150629456327986
gain_vs_neutral	ENSG00000254370	AC025871.2	chr8p21.1	FALSE	0.45059509916417	0.300835469998595	0.0167340314066677	0.150629456327986
gain_vs_neutral	ENSG00000237588	AL590666.3	chr1q23.1	FALSE	0.447557033070141	0.541216463572256	0.0137207993245145	0.135731364833532
gain_vs_neutral	ENSG00000235021	AL591848.2	chr1q44	FALSE	0.447448510848214	0.626618341249972	0.011677873414649	0.127794971673623
gain_vs_neutral	ENSG00000266038	MIR4659A	chr8p23.1	FALSE	0.44680492674563	0.403008155817777	0.0298701298701299	0.19425641698369
gain_vs_neutral	ENSG00000226780	AC244035.1	chr1q32.1	FALSE	0.44614617199849	0.341707712063004	0.0198682967758546	0.16289312404047
gain_vs_neutral	ENSG00000254266	PKIA-AS1	chr8q21.13	FALSE	0.446132288422361	0.558353747095081	0.00909090909090909	0.111486291486291
gain_vs_neutral	ENSG00000207369	RNU6-665P	chr8q11.21	FALSE	0.44569156789696	0.361446182843752	0.0166416796907053	0.150629456327986
gain_vs_neutral	ENSG00000238934	RF01225	chr1q23.3	FALSE	0.442267425099753	0.294816635615607	0.00149490115286062	0.0451361503993083
gain_vs_neutral	ENSG00000227711	AL451054.1	chr1q42.13	FALSE	0.441079585539342	0.316791968670144	0.00738564703424806	0.10766322450302
gain_vs_neutral	ENSG00000254207	AC100797.1	chr8p23.3	FALSE	0.440393106427544	0.351320244510849	0.00970708889354066	0.117182763736711
gain_vs_neutral	ENSG00000252879	RN7SKP98	chr1q32.3	FALSE	0.439170538720738	0.563280428392565	0.0140940663648878	0.135731364833532
gain_vs_neutral	ENSG00000242170	RN7SL329P	chr8q24.13	FALSE	0.438439103852117	0.448536490464588	0.0025974025974026	0.0639093390685747
gain_vs_neutral	ENSG00000253562	AC107909.2	chr8q22.2	FALSE	0.435483476462983	0.351657960994655	0.0207792207792208	0.16289312404047
gain_vs_neutral	ENSG00000253270	AC090541.1	chr8p21.3	FALSE	0.435098619828003	0.445520327103527	0.0216301855512747	0.16415993474376
gain_vs_neutral	ENSG00000203601	LINC00970	chr1q24.2	FALSE	0.431986839606024	0.545597038700936	0.015489605083055	0.143837366432311
gain_vs_neutral	ENSG00000277199	LINC01632	chr1q21.1	FALSE	0.430720582579146	0.768710447856564	0.0201311267264032	0.16289312404047
gain_vs_neutral	ENSG00000201347	RNA5SP69	chr1q25.2	FALSE	0.429045292500548	0.493964079239668	0.0164221321989996	0.150629456327986
gain_vs_neutral	ENSG00000279932	AP006248.4	chr8p22	FALSE	0.427875901964694	0.357954076578599	0.0207792207792208	0.16289312404047
gain_vs_neutral	ENSG00000226191	CLK3P2	chr1q44	FALSE	0.427799388303657	0.221731751448193	0.013254843044279	0.135731364833532
gain_vs_neutral	ENSG00000272443	OR13Z2P	chr1q21.1	FALSE	0.426030211548243	0.785344940612213	0.0289324002885564	0.19425641698369
gain_vs_neutral	ENSG00000235827	TUBB8P9	chr1q42.13	FALSE	0.42322527567203	0.770284650102619	0.0263270832869768	0.185586720324072
gain_vs_neutral	ENSG00000279271	AP006248.2	chr8p22	FALSE	0.422569926202459	0.352074662531729	0.0142857142857143	0.135731364833532
gain_vs_neutral	ENSG00000253932	AC019270.1	chr8p22	FALSE	0.419921301291728	0.331605078729139	0.0207792207792208	0.16289312404047
gain_vs_neutral	ENSG00000254229	FAM90A12P	chr8p23.1	FALSE	0.419672571489812	0.297102641822162	0.00401002506265664	0.0794396247027826
gain_vs_neutral	ENSG00000216069	MIR875	chr8q22.2	FALSE	0.41919244953109	0.490638320577938	0.0298701298701299	0.19425641698369
gain_vs_neutral	ENSG00000253437	RNU6-988P	chr8p11.23	FALSE	0.419083242950952	0.307795466122561	0.0209309586465055	0.16289312404047
gain_vs_neutral	ENSG00000255397	AC022182.3	chr8q12.2	FALSE	0.418787039324914	0.372644512596187	0.00519480519480519	0.0857586857586858
gain_vs_neutral	ENSG00000187229	AC100800.1	chr8p22	FALSE	0.413903264863303	0.368593137930646	0.00909090909090909	0.111486291486291
gain_vs_neutral	ENSG00000254065	AC024451.3	chr8q11.21	FALSE	0.409557351154766	0.454724645120945	0.00519480519480519	0.0857586857586858
gain_vs_neutral	ENSG00000250869	AC087359.1	chr8q13.2	FALSE	0.406738442574626	0.205979512796108	0.0142857142857143	0.135731364833532
gain_vs_neutral	ENSG00000253479	LINC01603	chr8q13.2	FALSE	0.40514644003394	0.232514651533919	0.0298701298701299	0.19425641698369
gain_vs_neutral	ENSG00000282317	AL451007.2	chr1q44	FALSE	0.401915986156325	0.386589698289673	0.00333407584614271	0.0711178840325236
gain_vs_neutral	ENSG00000135824	RGS8	chr1q25.3	FALSE	0.400785762991047	0.288732846167917	0.0108593676705132	0.12194691078835
gain_vs_neutral	ENSG00000250290	NCAPGP1	chr8q24.12	FALSE	0.400561247546925	0.28629091519672	0.00519480519480519	0.0857586857586858
gain_vs_neutral	ENSG00000254061	AC091144.2	chr8p12	FALSE	0.397747882164498	0.253197034532368	0.0142857142857143	0.135731364833532
gain_vs_neutral	ENSG00000162722	TRIM58	chr1q44	FALSE	0.394594653745499	0.336432018131596	0.0145768833849329	0.138015932637245
gain_vs_neutral	ENSG00000237704	AP004289.2	chr8q22.2	FALSE	0.393329708704806	0.357453344075537	0.0142857142857143	0.135731364833532
gain_vs_neutral	ENSG00000198797	BRINP2	chr1q25.2	FALSE	0.391996325215927	0.464004465103664	0.00661412890515058	0.0978941760942402
gain_vs_neutral	ENSG00000280326	AC067931.2	chr8q24.3	FALSE	0.39026189168946	0.429752700724745	0.0142857142857143	0.135731364833532
gain_vs_neutral	ENSG00000254431	AC084083.1	chr8q24.13	FALSE	0.390072368927802	0.332595278979944	0.0012987012987013	0.0418073593073593
gain_vs_neutral	ENSG00000235990	RPL23AP20	chr1q43	FALSE	0.388579839421611	0.459790728013535	0.0302067715406639	0.196101379860346
gain_vs_neutral	ENSG00000229407	AL359853.1	chr1q25.2	FALSE	0.388094990565926	0.313029692582573	0.0240493010497584	0.178658557606186
gain_vs_neutral	ENSG00000273710	RF00017	chr8p21.1	FALSE	0.38701746906263	0.34651594371635	0.00519480519480519	0.0857586857586858
gain_vs_neutral	ENSG00000253911	AP003467.1	chr8q22.2	FALSE	0.38515665206709	0.252978635649504	0.0298701298701299	0.19425641698369
gain_vs_neutral	ENSG00000260368	AC027373.1	chr8q22.3	FALSE	0.384871945830213	0.404197567662058	0.0207792207792208	0.16289312404047
gain_vs_neutral	ENSG00000243951	RN7SL308P	chr8q21.13	FALSE	0.381347156392545	0.419754769334576	0.0207792207792208	0.16289312404047
gain_vs_neutral	ENSG00000224810	AL355482.1	chr1q25.3	FALSE	0.379980989558565	0.404988042780557	0.0021226193826813	0.0573404103167683
gain_vs_neutral	ENSG00000278374	RF00015	chr8q24.13	FALSE	0.379932104040734	0.365053383713251	0.00909090909090909	0.111486291486291
gain_vs_neutral	ENSG00000284858	AC091185.2	chr8p21.2	FALSE	0.378271091658359	0.33855965060731	0.0298701298701299	0.19425641698369
gain_vs_neutral	ENSG00000285881	AC105206.3	chr8p21.3	FALSE	0.377411909585417	0.288011050899296	0.00519480519480519	0.0857586857586858
gain_vs_neutral	ENSG00000201134	RF00019	chr1q21.3	FALSE	0.376330352081524	0.34640769488388	0.0239297468913512	0.17845678038859
gain_vs_neutral	ENSG00000279786	AC105235.1	chr8q24.3	FALSE	0.375488599021489	0.254607058498527	0.0298701298701299	0.19425641698369
gain_vs_neutral	ENSG00000254839	AF131215.3	chr8p23.1	FALSE	0.3737941638875	0.337656290061692	0.0298701298701299	0.19425641698369
gain_vs_neutral	ENSG00000236583	AP004290.1	chr8q22.2	FALSE	0.37365349934905	0.36774704613938	0.0207792207792208	0.16289312404047
gain_vs_neutral	ENSG00000225017	AP004289.1	chr8q22.2	FALSE	0.372656832936958	0.34014992065303	0.0207792207792208	0.16289312404047
gain_vs_neutral	ENSG00000196166	C8orf86	chr8p11.22	FALSE	0.370834862456892	0.302455082595871	0.0298701298701299	0.19425641698369
gain_vs_neutral	ENSG00000285606	AC079200.1	chr8p23.1	FALSE	0.370806390446697	0.262119120158574	0.0167340314066677	0.150629456327986
gain_vs_neutral	ENSG00000279852	AC083964.2	chr8p23.3	FALSE	0.369962624316295	0.353319041479813	0.0207792207792208	0.16289312404047
gain_vs_neutral	ENSG00000205989	DEFB109C	chr8p23.1	FALSE	0.369795054694848	0.49373549440312	0.0237259816207185	0.177622998063635
gain_vs_neutral	ENSG00000254331	CKS1BP7	chr8q21.13	FALSE	0.368957147047859	0.4329262781293	0.00909090909090909	0.111486291486291
gain_vs_neutral	ENSG00000253112	AC102945.1	chr8p12	FALSE	0.368617606296165	0.248554467393756	0.0207792207792208	0.16289312404047
gain_vs_neutral	ENSG00000287201	AC009682.1	chr8q24.21	FALSE	0.368584719054797	0.394843776956039	0.00519480519480519	0.0857586857586858
gain_vs_neutral	ENSG00000224763	FDPSP8	chr1q32.3	FALSE	0.368050324327745	0.479055766549235	0.0313406353006799	0.19776105602344
gain_vs_neutral	ENSG00000200630	RF00019	chr8p22	FALSE	0.367586166104445	0.400534754805967	0.0298701298701299	0.19425641698369
gain_vs_neutral	ENSG00000251468	AC135352.1	chr8p22	FALSE	0.365887296757741	0.313342782202434	0.0025974025974026	0.0639093390685747
gain_vs_neutral	ENSG00000269924	AC024451.4	chr8q11.21	FALSE	0.365590078772153	0.390384140220613	0.00519480519480519	0.0857586857586858
gain_vs_neutral	ENSG00000251892	RNU7-84P	chr8q23.1	FALSE	0.365071264330394	0.158792903163955	0.0298701298701299	0.19425641698369
gain_vs_neutral	ENSG00000254112	AP003467.2	chr8q22.2	FALSE	0.364620371882683	0.342915219811515	0.0142857142857143	0.135731364833532
gain_vs_neutral	ENSG00000254330	AC104232.2	chr8q12.3	FALSE	0.364602210858367	0.312462262127072	0.0142857142857143	0.135731364833532
gain_vs_neutral	ENSG00000213226	AC242426.1	chr1q21.1	FALSE	0.356731226194736	0.675768486645464	0.0302553513840969	0.196101379860346
gain_vs_neutral	ENSG00000280055	TMEM75	chr8q24.21	FALSE	0.356662008652222	0.375069797756746	0.00909090909090909	0.111486291486291
gain_vs_neutral	ENSG00000287220	AL590138.1	chr1q32.2	FALSE	0.354349650267621	0.282854740375411	0.000773993808049536	0.0328564624230259
gain_vs_neutral	ENSG00000226430	USP17L7	chr8p23.1	FALSE	0.353056728140496	0.323231393325814	0.011988011988012	0.130449831858283
gain_vs_neutral	ENSG00000255201	AC087623.1	chr8p11.23	FALSE	0.352795839374499	0.404139661638257	0.0142857142857143	0.135731364833532
gain_vs_neutral	ENSG00000233115	FAM90A11P	chr8p23.1	FALSE	0.352658610341306	0.379175109728088	0.0126984126984127	0.135731364833532
gain_vs_neutral	ENSG00000253328	SUMO2P19	chr8q22.3	FALSE	0.352555320929231	0.329766123010106	0.0277289500249816	0.193351866329429
gain_vs_neutral	ENSG00000198400	NTRK1	chr1q23.1	TRUE	0.351378464129588	0.467295661950106	0.0319448353504081	0.19776105602344
gain_vs_neutral	ENSG00000251354	AC024451.1	chr8q11.21	FALSE	0.351291288336133	0.334083699084295	0.0142857142857143	0.135731364833532
gain_vs_neutral	ENSG00000232192	KIF26B-AS1	chr1q44	FALSE	0.348715822830373	0.311415347556455	0.0249643717135977	0.182301262626896
gain_vs_neutral	ENSG00000259815	AC099793.1	chr1q32.2	FALSE	0.345277148252234	0.752362911824434	0.0161389545760588	0.148648388648389
gain_vs_neutral	ENSG00000174502	SLC26A9	chr1q32.1	FALSE	0.342421580640403	0.331409700772978	0.00852565906745473	0.111486291486291
gain_vs_neutral	ENSG00000287740	AC115485.1	chr8p23.2	FALSE	0.34116983711926	0.317499300998782	0.0298701298701299	0.19425641698369
gain_vs_neutral	ENSG00000270137	AF230666.2	chr8q24.22	FALSE	0.340296449609232	0.364383225903988	0.0142857142857143	0.135731364833532
gain_vs_neutral	ENSG00000206762	RNU6-418P	chr1q32.1	FALSE	0.339221580240001	0.167683640088899	0.00737532150365088	0.10766322450302
gain_vs_neutral	ENSG00000162843	WDR64	chr1q43	FALSE	0.337711469350905	0.291967220541124	0.0113921166552745	0.125022007498084
gain_vs_neutral	ENSG00000253912	AC018442.3	chr8q22.2	FALSE	0.337422586096863	0.192976083547809	0.0142857142857143	0.135731364833532
gain_vs_neutral	ENSG00000255487	AC087362.2	chr8p11.23	FALSE	0.334462573164617	0.30254313198763	0.0142857142857143	0.135731364833532
gain_vs_neutral	ENSG00000274064	AC040978.1	chr8q24.3	FALSE	0.334364895593372	0.307141526987044	0.0298701298701299	0.19425641698369
gain_vs_neutral	ENSG00000234775	AC105940.2	chr1q32.1	FALSE	0.333925636326022	0.286522697989977	0.0288280397207894	0.19425641698369
gain_vs_neutral	ENSG00000227888	FAM66A	chr8p23.1	FALSE	0.332155192813168	0.336665442025269	0.00155400155400155	0.0451361503993083
gain_vs_neutral	ENSG00000254317	AC022973.4	chr8q24.21	FALSE	0.332083612322292	0.337718663421091	0.0298701298701299	0.19425641698369
gain_vs_neutral	ENSG00000231942	HNRNPA1P36	chr8q21.13	FALSE	0.330699067409166	0.236672224318147	0.0142857142857143	0.135731364833532
gain_vs_neutral	ENSG00000196407	THEM5	chr1q21.3	FALSE	0.33042088943264	0.24181298491779	0.0108593676705132	0.12194691078835
gain_vs_neutral	ENSG00000223945	AC244033.1	chr1q21.2	FALSE	0.33017251034065	0.508583930308649	0.00852565906745473	0.111486291486291
gain_vs_neutral	ENSG00000243402	AC022973.1	chr8q24.21	FALSE	0.330051902754424	0.30372940665077	0.00909090909090909	0.111486291486291
gain_vs_neutral	ENSG00000254016	ALG1L10P	chr12p13.31	FALSE	0.329723559248775	0.330787889192942	0.00589709568037741	0.0949186692220748
gain_vs_neutral	ENSG00000232600	TONSL-AS1	chr8q24.3	FALSE	0.32709305607394	0.252592739284691	0.0298701298701299	0.19425641698369
gain_vs_neutral	ENSG00000286747	AL627095.2	chr1q44	FALSE	0.326966560850853	0.298490937203633	0.00117941913607548	0.0396182271535617
gain_vs_neutral	ENSG00000224566	FAM96AP2	chr1q42.13	FALSE	0.324991861393887	0.267530515264289	0.0282131533167741	0.19425641698369
gain_vs_neutral	ENSG00000202079	RF00019	chr1q44	FALSE	0.323182274017132	0.350713396493487	0.0111061968647108	0.123268368172423
gain_vs_neutral	ENSG00000234112	AC099066.3	chr1q42.12	FALSE	0.322757358392795	0.422542777129038	0.024606971975393	0.180373306908811
gain_vs_neutral	ENSG00000240395	RPL5P23	chr8p11.21	FALSE	0.322617656304894	0.220141036685744	0.0207792207792208	0.16289312404047
gain_vs_neutral	ENSG00000268955	AC068020.1	chr8p23.1	FALSE	0.321484007266521	0.281186197862386	0.00492139439507861	0.0857586857586858
gain_vs_neutral	ENSG00000254319	AC246817.2	chr8p23.2	FALSE	0.320804647576699	0.233103340059822	0.00909090909090909	0.111486291486291
gain_vs_neutral	ENSG00000287205	AL451054.4	chr1q42.13	FALSE	0.317859375219654	0.363643290946638	0.0149616465405939	0.139269495388709
gain_vs_neutral	ENSG00000254689	LINC02235	chr8q21.13	FALSE	0.317450291234669	0.317846018617928	0.0298701298701299	0.19425641698369
gain_vs_neutral	ENSG00000203730	TEDDM1	chr1q25.3	FALSE	0.316948196755867	0.37447853983421	0.00852565906745473	0.111486291486291
gain_vs_neutral	ENSG00000253475	AC103769.1	chr8q11.23	FALSE	0.315004108781125	0.248716429606333	0.00519480519480519	0.0857586857586858
gain_vs_neutral	ENSG00000224584	UBE2V1P13	chr1q41	FALSE	0.314786117540646	0.457993755591152	0.0296014192725872	0.19425641698369
gain_vs_neutral	ENSG00000254105	VENTXP6	chr8q21.11	FALSE	0.314152849982439	0.241339850427646	0.0142857142857143	0.135731364833532
gain_vs_neutral	ENSG00000200972	RNU5A-8P	chr1q32.2	FALSE	0.314123810720306	0.225464092393567	0.0220001813111221	0.166640589029147
gain_vs_neutral	ENSG00000261000	AC244034.2	chr1q32.1	FALSE	0.313940067172856	0.236202188758726	0.016513599377731	0.150629456327986
gain_vs_neutral	ENSG00000177201	OR2T12	chr1q44	FALSE	0.313210333771106	0.494216984651134	0.0314893033109964	0.19776105602344
gain_vs_neutral	ENSG00000253273	AC022826.1	chr8q21.11	FALSE	0.312498887333461	0.292474625638829	0.0025974025974026	0.0639093390685747
gain_vs_neutral	ENSG00000265753	RN7SL444P	chr1q21.3	FALSE	0.312372782416003	0.227261117415394	0.0021226193826813	0.0573404103167683
gain_vs_neutral	ENSG00000202514	RF00019	chr8p11.21	FALSE	0.310413193052229	0.236045414417778	0.00519480519480519	0.0857586857586858
gain_vs_neutral	ENSG00000265520	MIR548V	chr8p22	FALSE	0.307463076738454	0.295638972509394	0.0298701298701299	0.19425641698369
gain_vs_neutral	ENSG00000286285	AL138778.1	chr1q31.2	FALSE	0.307451093766608	0.269267783735381	0.0137207993245145	0.135731364833532
gain_vs_neutral	ENSG00000254165	AC090739.1	chr8p11.21	FALSE	0.305183551468411	0.288180559880632	0.0298701298701299	0.19425641698369
gain_vs_neutral	ENSG00000212342	RF00586	chr8q24.21	FALSE	0.304970641959502	0.307774130280769	0.00909090909090909	0.111486291486291
gain_vs_neutral	ENSG00000287374	AC239860.4	chr1q21.1	FALSE	0.304406622407197	0.208882253337469	0.00879155255231167	0.111486291486291
gain_vs_neutral	ENSG00000182901	RGS7	chr1q43	TRUE	0.304205542103577	0.302509452549636	0.0309865573023468	0.19776105602344
gain_vs_neutral	ENSG00000234614	C2CD4D-AS1	chr1q21.3	FALSE	0.304127753869616	0.289595106018123	0.0212848297213622	0.16289312404047
gain_vs_neutral	ENSG00000222607	RNU6-628P	chr8q24.13	FALSE	0.303957334291362	0.264519686960908	0.0298701298701299	0.19425641698369
gain_vs_neutral	ENSG00000288076	AC018398.1	chr8p23.1	FALSE	0.302302716472989	0.247147367779268	0.0207792207792208	0.16289312404047
gain_vs_neutral	ENSG00000232237	ASCL5	chr1q32.1	FALSE	0.297952180968931	0.245055517732643	0.0212848297213622	0.16289312404047
gain_vs_neutral	ENSG00000230832	AC241584.1	chr1q21.1	FALSE	0.291518097818103	0.307825437324824	0.00507786846796135	0.0857586857586858
gain_vs_neutral	ENSG00000160838	LRRC71	chr1q23.1	FALSE	0.288254277212522	0.35975454722959	0.0319448353504081	0.19776105602344
gain_vs_neutral	ENSG00000233626	AC092814.1	chr1q32.3	FALSE	0.287154705044222	0.292835955713963	0.0133488802219452	0.135731364833532
gain_vs_neutral	ENSG00000255211	AC130365.1	chr8p23.1	FALSE	0.286597713444031	0.26944391427938	0.0237259816207185	0.177622998063635
gain_vs_neutral	ENSG00000184774	MGAT4EP	chr1q32.1	FALSE	0.283479508457373	0.2433956731091	0.0239297468913512	0.17845678038859
gain_vs_neutral	ENSG00000276103	RF00015	chr1q21.3	FALSE	0.282497720491604	0.31030073339119	0.00661412890515058	0.0978941760942402
gain_vs_neutral	ENSG00000200075	RF00402	chr8q24.21	FALSE	0.281336345851978	0.103772022702359	0.0298701298701299	0.19425641698369
gain_vs_neutral	ENSG00000243636	AL445493.2	chr1q32.2	FALSE	0.280817943566387	0.192247818856281	0.0240493010497584	0.178658557606186
gain_vs_neutral	ENSG00000276509	AC239799.1	chr1q21.1	FALSE	0.280288818032789	0.254041311278284	0.0143004570249152	0.135731364833532
gain_vs_neutral	ENSG00000227962	AL391994.1	chr1q42.3	FALSE	0.278785831077182	0.375366325430941	0.0192906508695982	0.16289312404047
gain_vs_neutral	ENSG00000278275	AC103705.1	chr8q24.21	FALSE	0.277852741934645	0.312127338289816	0.00909090909090909	0.111486291486291
gain_vs_neutral	ENSG00000253893	FAM85B	chr8p23.1	FALSE	0.276544536149896	0.270745017429035	0.00902255639097744	0.111486291486291
gain_vs_neutral	ENSG00000249848	AC112673.1	chr8p23.1	FALSE	0.275742701360144	0.283290787866438	0.0207792207792208	0.16289312404047
gain_vs_neutral	ENSG00000228470	AL929236.1	chr1q32.3	FALSE	0.2721146920651	0.251046432907297	0.00608473054293488	0.0955500572656806
gain_vs_neutral	ENSG00000248896	AC105001.1	chr8p23.1	FALSE	0.271905762356429	0.221426631066613	0.00909090909090909	0.111486291486291
gain_vs_neutral	ENSG00000250031	AC009927.1	chr8q12.1	FALSE	0.27180217160208	0.162929130138524	0.00519480519480519	0.0857586857586858
gain_vs_neutral	ENSG00000279333	AC096636.1	chr1q32.2	FALSE	0.271277960823575	0.276839041974836	0.0022703818369453	0.0592600340278359
gain_vs_neutral	ENSG00000279766	AC067931.1	chr8q24.3	FALSE	0.264389172381357	0.267662442778783	0.00909090909090909	0.111486291486291
gain_vs_neutral	ENSG00000272240	AC004908.1	chr8p23.3	FALSE	0.259853770434575	0.218134617930119	0.0298701298701299	0.19425641698369
gain_vs_neutral	ENSG00000280543	ASAP1-IT2	chr8q24.21	FALSE	0.256076969278752	0.168561562691113	0.00519480519480519	0.0857586857586858
gain_vs_neutral	ENSG00000246662	LINC00535	chr8q22.1	FALSE	0.255734963497609	0.166034647341218	0.0025974025974026	0.0639093390685747
gain_vs_neutral	ENSG00000277007	AC096642.1	chr1q41	FALSE	0.25540059173258	0.267400216212491	0.00608473054293488	0.0955500572656806
gain_vs_neutral	ENSG00000223356	AL590666.1	chr1q23.1	FALSE	0.254241616488771	0.295930784427234	0.0261750633267661	0.184852412488661
gain_vs_neutral	ENSG00000230426	ERVMER61-1	chr1q31.1	FALSE	0.25067930889433	0.21725122690846	0.000326797385620915	0.018120836851487
gain_vs_neutral	ENSG00000143476	DTL	chr1q32.3	FALSE	0.248482251536904	0.253448213634983	0.0133488802219452	0.135731364833532
gain_vs_neutral	ENSG00000198756	COLGALT2	chr1q25.3	FALSE	0.247673660907093	0.283283898231513	4.69087156393658e-05	0.0072483347405948
gain_vs_neutral	ENSG00000184144	CNTN2	chr1q32.1	FALSE	0.244728036712254	0.389349603493998	0.017156862745098	0.150629456327986
gain_vs_neutral	ENSG00000168148	HIST3H3	chr1q42.13	FALSE	0.244070184275344	0.165507313087461	0.0149616465405939	0.139269495388709
gain_vs_neutral	ENSG00000242607	RPS3AP34	chr8p23.1	FALSE	0.242883081500718	0.21701058983228	0.011988011988012	0.130449831858283
gain_vs_neutral	ENSG00000042832	TG	chr8q24.22	FALSE	0.241013055978656	0.320001458064855	0.0298701298701299	0.19425641698369
gain_vs_neutral	ENSG00000198468	FLVCR1-DT	chr1q32.3	FALSE	0.240689938021439	0.334712020992485	0.0169943575516331	0.150629456327986
gain_vs_neutral	ENSG00000253697	AC103834.1	chr8p23.1	FALSE	0.239774069436871	0.242143567133594	0.0298701298701299	0.19425641698369
gain_vs_neutral	ENSG00000285184	AC244033.2	chr1q21.2	FALSE	0.239298463797158	0.273796040729177	8.20902523688901e-05	0.0090604184257435
gain_vs_neutral	ENSG00000231563	AL139288.1	chr1q42.13	FALSE	0.238773818111304	0.243282057070391	0.00144300144300144	0.0451361503993083
gain_vs_neutral	ENSG00000287134	AC106845.2	chr8p22	FALSE	0.237597019173257	0.194986312086278	0.0298701298701299	0.19425641698369
gain_vs_neutral	ENSG00000143473	KCNH1	chr1q32.2	FALSE	0.237186350495774	0.268779589090618	0.00968352253181974	0.117182763736711
gain_vs_neutral	ENSG00000160781	PAQR6	chr1q22	FALSE	0.235787855708274	0.178928588501284	0.017156862745098	0.150629456327986
gain_vs_neutral	ENSG00000280466	SCARNA4	chr1q22	FALSE	0.235761837244214	0.199616907269692	0.0261750633267661	0.184852412488661
gain_vs_neutral	ENSG00000162931	TRIM17	chr1q42.13	FALSE	0.234651595184335	0.215987871272242	0.00318979266347687	0.0692256688708492
gain_vs_neutral	ENSG00000213085	CFAP45	chr1q23.2	FALSE	0.233354022520223	0.13440520888065	0.0212848297213622	0.16289312404047
gain_vs_neutral	ENSG00000286681	AF235103.3	chr8q24.3	FALSE	0.22913785635862	0.172716082608834	0.0025974025974026	0.0639093390685747
gain_vs_neutral	ENSG00000152092	ASTN1	chr1q25.2	FALSE	0.225551681498428	0.264065570568252	0.0212848297213622	0.16289312404047
gain_vs_neutral	ENSG00000286535	AC139019.1	chr8q24.21	FALSE	0.223556528165194	0.241796923975903	0.0025974025974026	0.0639093390685747
gain_vs_neutral	ENSG00000283317	AL831711.1	chr1q23.3	FALSE	0.222994713243837	0.292468452298712	0.0261750633267661	0.184852412488661
gain_vs_neutral	ENSG00000273062	AL449106.1	chr1q25.2	FALSE	0.222826479984184	0.237812442244674	0.00661412890515058	0.0978941760942402
gain_vs_neutral	ENSG00000253676	TAGLN2P1	chr8q23.1	FALSE	0.221432891537176	0.154380915795905	0.0207792207792208	0.16289312404047
gain_vs_neutral	ENSG00000228818	AL359918.1	chr1q43	FALSE	0.220017336111177	0.23724595813972	0.031844316674038	0.19776105602344
gain_vs_neutral	ENSG00000284606	AC105233.5	chr8p23.1	FALSE	0.215820013627043	0.235920275855613	0.00233918128654971	0.0606460222143726
gain_vs_neutral	ENSG00000143603	KCNN3	chr1q21.3	FALSE	0.215180564952255	0.242173521272714	0.000773993808049536	0.0328564624230259
gain_vs_neutral	ENSG00000231871	IPO9-AS1	chr1q32.1	FALSE	0.213260269829629	0.15206283876164	0.000351815367295243	0.018120836851487
gain_vs_neutral	ENSG00000224818	AC096677.2	chr1q32.1	FALSE	0.212152108542597	0.242492342693964	0.0319448353504081	0.19776105602344
gain_vs_neutral	ENSG00000221953	C1orf229	chr1q44	FALSE	0.21187964853722	0.246263114933377	0.031844316674038	0.19776105602344
gain_vs_neutral	ENSG00000224261	RPSAP18	chr1q23.2	FALSE	0.211101320570801	0.197986641923668	0.0261750633267661	0.184852412488661
gain_vs_neutral	ENSG00000135750	KCNK1	chr1q42.2	FALSE	0.209358808339118	0.197123207391912	0.00455684666210982	0.0857586857586858
gain_vs_neutral	ENSG00000163485	ADORA1	chr1q32.1	FALSE	0.205062216428818	0.173426653706003	0.0319448353504081	0.19776105602344
gain_vs_neutral	ENSG00000232750	AL139132.1	chr1q25.2	FALSE	0.20433655116097	0.280709801332554	0.0319448353504081	0.19776105602344
gain_vs_neutral	ENSG00000249859	PVT1	chr8q24.21	TRUE	0.203766232661708	0.183747153161916	0.00909090909090909	0.111486291486291
gain_vs_neutral	ENSG00000171847	FAM90A1	chr12p13.31	FALSE	0.202482837236003	0.243088554958819	0.00815764902452209	0.111486291486291
gain_vs_neutral	ENSG00000287676	AC096642.2	chr1q41	FALSE	0.200692071315446	0.12089043361926	0.0213367643708201	0.16289312404047
gain_vs_neutral	ENSG00000143494	VASH2	chr1q32.3	FALSE	0.199696429994591	0.171267715531254	0.000187634862557463	0.0144966694811896
gain_vs_neutral	ENSG00000162873	KLHDC8A	chr1q32.1	FALSE	0.196229838607646	0.185284307352225	0.0108593676705132	0.12194691078835
gain_vs_neutral	ENSG00000123838	C4BPA	chr1q32.2	FALSE	0.194395444797665	0.163353044089083	0.0319448353504081	0.19776105602344
gain_vs_neutral	ENSG00000250794	ALG1L12P	chr8p23.1	FALSE	0.192293951997837	0.106883568211988	0.0242424242424242	0.179060200475114
gain_vs_neutral	ENSG00000133069	TMCC2	chr1q32.1	FALSE	0.192255656506163	0.159613855111781	0.000351815367295243	0.018120836851487
gain_vs_neutral	ENSG00000162888	C1orf147	chr1q32.1	FALSE	0.189314791676839	0.262452680914601	0.0212848297213622	0.16289312404047
gain_vs_neutral	ENSG00000174529	TMEM81	chr1q32.1	FALSE	0.18813715477361	0.167406717080259	0.000351815367295243	0.018120836851487
gain_vs_neutral	ENSG00000213057	C1orf220	chr1q25.2	FALSE	0.187435981693406	0.253834711323086	0.0137207993245145	0.135731364833532
gain_vs_neutral	ENSG00000275367	AC092111.1	chr12p13.31	FALSE	0.187424702866897	0.183290843597636	0.0177109440267335	0.155141443934856
gain_vs_neutral	ENSG00000284738	AL358472.5	chr1q21.3	FALSE	0.185595385622935	0.304741463491932	0.0212848297213622	0.16289312404047
gain_vs_neutral	ENSG00000224985	AL590714.1	chr1q23.3	FALSE	0.184340130616178	0.130209256383612	0.003846514682428	0.0769900840322246
gain_vs_neutral	ENSG00000162849	KIF26B	chr1q44	FALSE	0.182858114883816	0.183478435810088	0.0193621308172392	0.16289312404047
gain_vs_neutral	ENSG00000285062	AC245100.9	chr1q21.2	FALSE	0.181782273784052	0.165330237386633	0.0266173455027944	0.186611262572223
gain_vs_neutral	ENSG00000280303	ERICD	chr8q24.3	FALSE	0.180802312720463	0.149882289500956	0.0142857142857143	0.135731364833532
gain_vs_neutral	ENSG00000143850	PLEKHA6	chr1q32.1	FALSE	0.180298627476752	0.180871161076577	0.00852565906745473	0.111486291486291
gain_vs_neutral	ENSG00000283360	AL592295.3	chr1q23.3	FALSE	0.179955731253282	0.16159876771252	0.003846514682428	0.0769900840322246
gain_vs_neutral	ENSG00000273002	AL355388.2	chr1q22	FALSE	0.179287941551995	0.0996454427851757	0.0212848297213622	0.16289312404047
gain_vs_neutral	ENSG00000076356	PLXNA2	chr1q32.2	TRUE	0.178952754478284	0.171835955276382	0.00154798761609907	0.0451361503993083
gain_vs_neutral	ENSG00000145002	FAM86B2	chr8p23.1	FALSE	0.178751157694456	0.154084826499686	0.00606060606060606	0.0955500572656806
gain_vs_neutral	ENSG00000255052	FAM66D	chr8p23.1	FALSE	0.176029923996741	0.149972571155335	0.0161616161616162	0.148648388648389
gain_vs_neutral	ENSG00000186364	NUDT17	chr1q21.1	FALSE	0.175079630106528	0.180005168633149	0.00117941913607548	0.0396182271535617
gain_vs_neutral	ENSG00000143367	TUFT1	chr1q21.3	FALSE	0.17384628341192	0.13736486025687	0.0011023548175251	0.0388303646817579
gain_vs_neutral	ENSG00000143434	SEMA6C	chr1q21.3	FALSE	0.172514835753423	0.12598913168472	0.00852565906745473	0.111486291486291
gain_vs_neutral	ENSG00000286216	AC104335.1	chr1q44	FALSE	0.170908224691522	0.230900368655203	0.031844316674038	0.19776105602344
gain_vs_neutral	ENSG00000162738	VANGL2	chr1q23.2	FALSE	0.169853272697821	0.185723267604117	0.0021226193826813	0.0573404103167683
gain_vs_neutral	ENSG00000228063	LYPLAL1-DT	chr1q41	FALSE	0.16906186552893	0.179112505703498	0.00335062254566899	0.0711178840325236
gain_vs_neutral	ENSG00000274372	AC239803.3	chr1q21.2	FALSE	0.167785878587811	0.149133692313805	0.0212848297213622	0.16289312404047
gain_vs_neutral	ENSG00000232671	ZNF687-AS1	chr1q21.3	FALSE	0.16662332492774	0.27333597598686	0.0319448353504081	0.19776105602344
gain_vs_neutral	ENSG00000272645	GTF2IP20	chr1q42.11	FALSE	0.166320829360896	0.1369573551255	0.00220247588668641	0.0582750982895179
gain_vs_neutral	ENSG00000225920	RIMKLBP2	chr1q41	FALSE	0.163534813747175	0.210026704279634	0.0266173455027944	0.186611262572223
gain_vs_neutral	ENSG00000232536	AL365436.2	chr1q21.3	FALSE	0.162316630393413	0.151138697924771	0.0261750633267661	0.184852412488661
gain_vs_neutral	ENSG00000232586	KIAA1614-AS1	chr1q25.3	FALSE	0.161538555322359	0.181661712625031	0.00507786846796135	0.0857586857586858
gain_vs_neutral	ENSG00000270074	AC087203.3	chr8p23.1	FALSE	0.159893154584727	0.16572215633404	0.0242424242424242	0.179060200475114
gain_vs_neutral	ENSG00000116128	BCL9	chr1q21.2	TRUE	0.159034429928317	0.145798132945688	0.000222816399286988	0.0151006973762392
gain_vs_neutral	ENSG00000236364	AL358115.1	chr1q24.1	FALSE	0.158878788690685	0.170481090704025	0.0212848297213622	0.16289312404047
gain_vs_neutral	ENSG00000061337	LZTS1	chr8p21.3	FALSE	0.158676859929553	0.139696534181065	0.0207792207792208	0.16289312404047
gain_vs_neutral	ENSG00000232995	AL592435.1	chr1q23.3	FALSE	0.156941172347196	0.201115188150404	0.00852565906745473	0.111486291486291
gain_vs_neutral	ENSG00000272031	ANKRD34A	chr1q21.1	FALSE	0.156720161403159	0.145544657655272	0.00798788414887486	0.111486291486291
gain_vs_neutral	ENSG00000228606	AL139011.1	chr1q23.2	FALSE	0.154698296192708	0.127168993542755	0.000351815367295243	0.018120836851487
gain_vs_neutral	ENSG00000135763	URB2	chr1q42.13	FALSE	0.15358076747683	0.151342921475333	0.000911369332421964	0.0359246911341433
gain_vs_neutral	ENSG00000235919	ASH1L-AS1	chr1q22	FALSE	0.152697783985094	0.120480910333057	1.17271789098414e-05	0.0072483347405948
gain_vs_neutral	ENSG00000242861	AL591895.1	chr1q42.12	FALSE	0.150313713418367	0.170074980747256	0.0149616465405939	0.139269495388709
gain_vs_neutral	ENSG00000287624	AL590666.5	chr1q23.1	FALSE	0.149689515502926	0.128199864513531	0.0212848297213622	0.16289312404047
gain_vs_neutral	ENSG00000230325	AL359921.1	chr1q43	FALSE	0.149247078734563	0.11560188579841	0.00455684666210982	0.0857586857586858
gain_vs_neutral	ENSG00000174307	PHLDA3	chr1q32.1	FALSE	0.149002549224742	0.114992764875585	0.00852565906745473	0.111486291486291
gain_vs_neutral	ENSG00000239887	C1orf226	chr1q23.3	FALSE	0.148275718973676	0.093376876486597	0.0261750633267661	0.184852412488661
gain_vs_neutral	ENSG00000173530	TNFRSF10D	chr8p21.3	FALSE	0.14794911462067	0.123358215596892	0.0207792207792208	0.16289312404047
gain_vs_neutral	ENSG00000283701	MIR555	chr1q22	FALSE	0.147326263736973	0.108080751045076	0.00507786846796135	0.0857586857586858
gain_vs_neutral	ENSG00000253831	ETV3L	chr1q23.1	FALSE	0.146956011946252	0.0247477416221346	0.0261750633267661	0.184852412488661
gain_vs_neutral	ENSG00000215817	ZC3H11B	chr1q41	FALSE	0.144666810526446	0.171562299453424	0.00798788414887486	0.111486291486291
gain_vs_neutral	ENSG00000054392	HHAT	chr1q32.2	FALSE	0.144144396714032	0.157155580893598	3.43997248022016e-05	0.0072483347405948
gain_vs_neutral	ENSG00000185842	DNAH14	chr1q42.12	FALSE	0.144090133717445	0.153469102850301	0.0192906508695982	0.16289312404047
gain_vs_neutral	ENSG00000132688	NES	chr1q23.1	FALSE	0.144060512164715	0.171166936965925	0.0319448353504081	0.19776105602344
gain_vs_neutral	ENSG00000220323	HIST2H2BD	chr1q21.2	FALSE	0.142251838661772	0.14171800049093	0.002884886011821	0.0659426903175415
gain_vs_neutral	ENSG00000173295	FAM86B3P	chr8p23.1	FALSE	0.141615956808681	0.153832308907767	0.00318979266347687	0.0692256688708492
gain_vs_neutral	ENSG00000233396	LINC01719	chr1q21.1	FALSE	0.139979767409713	0.144108366664494	0.00608473054293488	0.0955500572656806
gain_vs_neutral	ENSG00000143578	CREB3L4	chr1q21.3	FALSE	0.139834295244281	0.17231445831658	0.003846514682428	0.0769900840322246
gain_vs_neutral	ENSG00000203668	CHML	chr1q43	FALSE	0.139806609801485	0.122830334303932	0.000911369332421964	0.0359246911341433
gain_vs_neutral	ENSG00000143179	UCK2	chr1q24.1	FALSE	0.139658967986486	0.14833570657685	0.0108593676705132	0.12194691078835
gain_vs_neutral	ENSG00000228106	AL392172.1	chr1q41	FALSE	0.13950153767762	0.146012845437723	0.000911369332421964	0.0359246911341433
gain_vs_neutral	ENSG00000163155	LYSMD1	chr1q21.3	FALSE	0.138655051579765	0.113554257783737	0.0021226193826813	0.0573404103167683
gain_vs_neutral	ENSG00000116574	RHOU	chr1q42.13	FALSE	0.138404021964519	0.16571274977875	0.00630363788258525	0.0977949925318346
gain_vs_neutral	ENSG00000198929	NOS1AP	chr1q23.3	FALSE	0.137594002809975	0.0966369420213182	0.0212848297213622	0.16289312404047
gain_vs_neutral	ENSG00000263528	IKBKE	chr1q32.1	TRUE	0.133726826842	0.183118582558543	0.0137207993245145	0.135731364833532
gain_vs_neutral	ENSG00000188295	ZNF669	chr1q44	FALSE	0.132711444920627	0.148321332365351	0.00285026291218242	0.0659426903175415
gain_vs_neutral	ENSG00000261716	HIST2H2BC	chr1q21.2	FALSE	0.131590552602412	0.149243212887842	0.00661412890515058	0.0978941760942402
gain_vs_neutral	ENSG00000223508	RPL23AP53	chr8p23.3	FALSE	0.131289172629491	0.180510449610248	0.0298701298701299	0.19425641698369
gain_vs_neutral	ENSG00000162769	FLVCR1	chr1q32.3	FALSE	0.128965288571086	0.144844034853556	0.00608473054293488	0.0955500572656806
gain_vs_neutral	ENSG00000143498	TAF1A	chr1q41	FALSE	0.128282635598489	0.185861025698069	0.00858206121364016	0.111486291486291
gain_vs_neutral	ENSG00000213190	MLLT11	chr1q21.3	TRUE	0.126328540971898	0.154441811871386	0.0261750633267661	0.184852412488661
gain_vs_neutral	ENSG00000234478	ACBD3-AS1	chr1q42.12	FALSE	0.114264059054461	0.158273638681641	0.0192906508695982	0.16289312404047
gain_vs_neutral	ENSG00000160766	GBAP1	chr1q22	FALSE	0.107233223987759	0.149217295861407	0.0108593676705132	0.12194691078835
loss_vs_neutral	ENSG00000116209	TMEM59	chr1p32.3	FALSE	-0.111344428692029	-0.140882949884753	0.00738209159261791	0.095840785026077
loss_vs_neutral	ENSG00000172339	ALG14	chr1p21.3	FALSE	-0.111863865737813	-0.145406615850625	0.0142857142857143	0.118905883362479
loss_vs_neutral	ENSG00000110274	CEP164	chr11q23.3	FALSE	-0.112233158715245	-0.148983287445617	0.0165413533834586	0.126173582850486
loss_vs_neutral	ENSG00000160049	DFFA	chr1p36.22	FALSE	-0.11234603254415	-0.140920054233648	0.00909090909090909	0.0996058854440357
loss_vs_neutral	ENSG00000060688	SNRNP40	chr1p35.2	FALSE	-0.116047702829687	-0.138033788137174	0.00519480519480519	0.0778399466146502
loss_vs_neutral	ENSG00000084234	APLP2	chr11q24.3	FALSE	-0.117491940682119	-0.16845329702974	0.0345864661654135	0.178877616961914
loss_vs_neutral	ENSG00000054116	TRAPPC3	chr1p34.3	FALSE	-0.118040552989257	-0.146869882075327	0.00909090909090909	0.0996058854440357
loss_vs_neutral	ENSG00000256034	AP002770.1	chr11q13.4	FALSE	-0.118896464136185	-0.142569672939475	0.0345864661654135	0.178877616961914
loss_vs_neutral	ENSG00000149577	SIDT2	chr11q23.3	FALSE	-0.119828337354757	-0.142024037535801	0.0240601503759399	0.153814553246523
loss_vs_neutral	ENSG00000150433	TMEM218	chr11q24.2	FALSE	-0.120104476426957	-0.147689181317023	0.00601503759398496	0.0832226551780912
loss_vs_neutral	ENSG00000067208	EVI5	chr1p22.1	FALSE	-0.120936765911628	-0.141848012069259	0.0012987012987013	0.0570075187969925
loss_vs_neutral	ENSG00000132906	CASP9	chr1p36.21	TRUE	-0.121481380258492	-0.156479197946978	0.0298701298701299	0.166525974025974
loss_vs_neutral	ENSG00000254685	FPGT	chr1p31.1	FALSE	-0.122525938104863	-0.155242878505797	0.000804149410960556	0.0570075187969925
loss_vs_neutral	ENSG00000204160	ZDHHC18	chr1p36.11	FALSE	-0.132405801786542	-0.14236272474488	0.0012987012987013	0.0570075187969925
loss_vs_neutral	ENSG00000117528	ABCD3	chr1p21.3	FALSE	-0.132444029082394	-0.151224189616241	0.0012987012987013	0.0570075187969925
loss_vs_neutral	ENSG00000272478	AL020996.3	chr1p36.11	FALSE	-0.132542113401769	-0.165181176687558	0.0142857142857143	0.118905883362479
loss_vs_neutral	ENSG00000247228	AC009060.1	chr16q22.1	FALSE	-0.133300101055869	-0.173141890616764	0.0132783882783883	0.118905883362479
loss_vs_neutral	ENSG00000224616	RTCA-AS1	chr1p21.2	FALSE	-0.133320605693291	-0.150451198576471	0.0402597402597403	0.188544752615446
loss_vs_neutral	ENSG00000162413	KLHL21	chr1p36.31	FALSE	-0.135479412608833	-0.164316482322334	0.0423786739576213	0.194500669459252
loss_vs_neutral	ENSG00000117410	ATP6V0B	chr1p34.1	FALSE	-0.135607114598324	-0.142724426828573	0.0402597402597403	0.188544752615446
loss_vs_neutral	ENSG00000132763	MMACHC	chr1p34.1	FALSE	-0.135610892275163	-0.14423115462111	0.00519480519480519	0.0778399466146502
loss_vs_neutral	ENSG00000186501	TMEM222	chr1p36.11	FALSE	-0.135773572702138	-0.142472968294202	0.0025974025974026	0.0607824274490941
loss_vs_neutral	ENSG00000009780	FAM76A	chr1p35.3	FALSE	-0.13617534918577	-0.152942359271328	0.0025974025974026	0.0607824274490941
loss_vs_neutral	ENSG00000116514	RNF19B	chr1p35.1	FALSE	-0.136350547209482	-0.164354391728751	0.0298701298701299	0.166525974025974
loss_vs_neutral	ENSG00000090020	SLC9A1	chr1p36.11	FALSE	-0.136624947871561	-0.155297045151008	0.0207792207792208	0.140167306003605
loss_vs_neutral	ENSG00000157870	PRXL2B	chr1p36.32	FALSE	-0.137020925643321	-0.157924847038491	0.024606971975393	0.154701543546791
loss_vs_neutral	ENSG00000058799	YIPF1	chr1p32.3	FALSE	-0.137078563219283	-0.144815085047959	0.00328092959671907	0.0647812713602187
loss_vs_neutral	ENSG00000270136	MICOS10-NBL1	chr1p36.13	FALSE	-0.137577211422598	-0.131252414950952	0.0012987012987013	0.0570075187969925
loss_vs_neutral	ENSG00000132773	TOE1	chr1p34.1	FALSE	-0.137612612151639	-0.126704070149155	0.0025974025974026	0.0607824274490941
loss_vs_neutral	ENSG00000074964	ARHGEF10L	chr1p36.13	TRUE	-0.138079269322171	-0.135355691366428	0.00738209159261791	0.095840785026077
loss_vs_neutral	ENSG00000134627	PIWIL4	chr11q21	FALSE	-0.138539282750768	-0.195210959457755	0.0237259816207185	0.153814553246523
loss_vs_neutral	ENSG00000137522	RNF121	chr11q13.4	FALSE	-0.138593857155877	-0.147415334734109	0.00150375939849624	0.0570075187969925
loss_vs_neutral	ENSG00000188807	TMEM201	chr1p36.22	FALSE	-0.139631136609687	-0.124651999262852	0.00519480519480519	0.0778399466146502
loss_vs_neutral	ENSG00000236723	AL606760.2	chr1p32.3	FALSE	-0.13970149369197	-0.105197588389852	0.0103896103896104	0.104191287618524
loss_vs_neutral	ENSG00000169972	PUSL1	chr1p36.33	FALSE	-0.140102677805986	-0.15030253863004	0.00630363788258525	0.0862710874111216
loss_vs_neutral	ENSG00000226167	AP4B1-AS1	chr1p13.2	FALSE	-0.140213762484866	-0.172944420361188	0.00909090909090909	0.0996058854440357
loss_vs_neutral	ENSG00000166900	STX3	chr11q12.1	FALSE	-0.140891676315095	-0.124737176187743	0.0345864661654135	0.178877616961914
loss_vs_neutral	ENSG00000116791	CRYZ	chr1p31.1	FALSE	-0.14098558455882	-0.216203280264071	0.0133488802219452	0.118905883362479
loss_vs_neutral	ENSG00000273221	AL355816.2	chr1p13.3	FALSE	-0.141501330775033	-0.103959870905216	0.00191387559808612	0.0607824274490941
loss_vs_neutral	ENSG00000116670	MAD2L2	chr1p36.22	TRUE	-0.141843093739701	-0.15293515296167	0.0142857142857143	0.118905883362479
loss_vs_neutral	ENSG00000081026	MAGI3	chr1p13.2	FALSE	-0.14197263048253	-0.151568644063798	0.0298701298701299	0.166525974025974
loss_vs_neutral	ENSG00000137496	IL18BP	chr11q13.4	FALSE	-0.142687000687913	-0.125254652265837	0.00150375939849624	0.0570075187969925
loss_vs_neutral	ENSG00000243749	TMEM35B	chr1p34.3	FALSE	-0.142691629403096	-0.162069478512632	0.0402597402597403	0.188544752615446
loss_vs_neutral	ENSG00000033327	GAB2	chr11q14.1	TRUE	-0.143357485684539	-0.122619974663391	0.0126984126984127	0.118905883362479
loss_vs_neutral	ENSG00000127125	PPCS	chr1p34.2	FALSE	-0.144150559739935	-0.137049000675563	0.00909090909090909	0.0996058854440357
loss_vs_neutral	ENSG00000085433	WDR47	chr1p13.3	FALSE	-0.144281316973075	-0.161270679498204	0.0025974025974026	0.0607824274490941
loss_vs_neutral	ENSG00000230896	AL604028.1	chr1p34.1	FALSE	-0.14453900248753	-0.151592756292227	0.0207792207792208	0.140167306003605
loss_vs_neutral	ENSG00000186166	CCDC84	chr11q23.3	FALSE	-0.144692239204964	-0.151355992144441	0.00150375939849624	0.0570075187969925
loss_vs_neutral	ENSG00000090432	MUL1	chr1p36.12	FALSE	-0.145406309665833	-0.148712169553431	0.00909090909090909	0.0996058854440357
loss_vs_neutral	ENSG00000168653	NDUFS5	chr1p34.3	FALSE	-0.146019546484588	-0.103075758970745	0.0142857142857143	0.118905883362479
loss_vs_neutral	ENSG00000158109	TPRG1L	chr1p36.32	FALSE	-0.146077130104079	-0.191443394982829	0.00318979266347687	0.0647812713602187
loss_vs_neutral	ENSG00000182749	PAQR7	chr1p36.11	FALSE	-0.14628461383299	-0.167119131931683	0.00909090909090909	0.0996058854440357
loss_vs_neutral	ENSG00000117118	SDHB	chr1p36.13	TRUE	-0.146611808335497	-0.145575213488123	0.000273410799726589	0.0570075187969925
loss_vs_neutral	ENSG00000116761	CTH	chr1p31.1	FALSE	-0.146841144625714	-0.133608633781921	0.00144300144300144	0.0570075187969925
loss_vs_neutral	ENSG00000116691	MIIP	chr1p36.22	FALSE	-0.146955117131828	-0.133369308976391	0.0207792207792208	0.140167306003605
loss_vs_neutral	ENSG00000040487	PQLC2	chr1p36.13	FALSE	-0.14705234619552	-0.146200222058156	0.0025974025974026	0.0607824274490941
loss_vs_neutral	ENSG00000126106	TMEM53	chr1p34.1	FALSE	-0.147167496242958	-0.167547121235797	0.0025974025974026	0.0607824274490941
loss_vs_neutral	ENSG00000162627	SNX7	chr1p21.3	FALSE	-0.147522857568592	-0.147291657726727	0.00328092959671907	0.0647812713602187
loss_vs_neutral	ENSG00000110237	ARHGEF17	chr11q13.4	FALSE	-0.147804644270555	-0.0998345299591957	0.0105263157894737	0.104191287618524
loss_vs_neutral	ENSG00000142655	PEX14	chr1p36.22	FALSE	-0.147915336961826	-0.132064262705931	0.0025974025974026	0.0607824274490941
loss_vs_neutral	ENSG00000164002	EXO5	chr1p34.2	FALSE	-0.147991921758803	-0.156845088936389	0.0025974025974026	0.0607824274490941
loss_vs_neutral	ENSG00000254459	AP002812.2	chr11q14.1	FALSE	-0.148068012976692	-0.135203060909128	0.0177109440267335	0.13190999765294
loss_vs_neutral	ENSG00000117385	P3H1	chr1p34.2	FALSE	-0.148096193900116	-0.134942648129849	0.0142857142857143	0.118905883362479
loss_vs_neutral	ENSG00000122432	SPATA1	chr1p22.3	FALSE	-0.149022437649669	-0.172629273458625	0.0298701298701299	0.166525974025974
loss_vs_neutral	ENSG00000142751	GPN2	chr1p36.11	FALSE	-0.14915266212024	-0.145733586988995	0.0012987012987013	0.0570075187969925
loss_vs_neutral	ENSG00000269737	AL691432.1	chr1p36.33	FALSE	-0.1492123118799	-0.121111653954973	0.0401806655676625	0.188544752615446
loss_vs_neutral	ENSG00000137494	ANKRD42	chr11q14.1	FALSE	-0.149378964862707	-0.174129210556901	0.00401002506265664	0.0767778030935926
loss_vs_neutral	ENSG00000255054	AL020996.2	chr1p36.11	FALSE	-0.149446274074992	-0.171579340828714	0.0142857142857143	0.118905883362479
loss_vs_neutral	ENSG00000097021	ACOT7	chr1p36.31	FALSE	-0.150190316694544	-0.182890741568112	0.00738209159261791	0.095840785026077
loss_vs_neutral	ENSG00000020129	NCDN	chr1p34.3	FALSE	-0.15064292773216	-0.156113604734817	0.0012987012987013	0.0570075187969925
loss_vs_neutral	ENSG00000117395	EBNA1BP2	chr1p34.2	FALSE	-0.151136442278497	-0.137204823181894	0.0012987012987013	0.0570075187969925
loss_vs_neutral	ENSG00000152763	WDR78	chr1p31.3	FALSE	-0.151151262080445	-0.119726274103193	0.0149616465405939	0.121455250611117
loss_vs_neutral	ENSG00000075239	ACAT1	chr11q22.3	FALSE	-0.151392565429427	-0.166428438864792	0.00233918128654971	0.0607824274490941
loss_vs_neutral	ENSG00000001461	NIPAL3	chr1p36.11	FALSE	-0.151625967152375	-0.140701083057783	0.0298701298701299	0.166525974025974
loss_vs_neutral	ENSG00000196449	YRDC	chr1p34.3	FALSE	-0.151846248597875	-0.15258864815612	0.0025974025974026	0.0607824274490941
loss_vs_neutral	ENSG00000225077	LINC00337	chr1p36.31	FALSE	-0.152774831676155	-0.138970542396932	0.00738209159261791	0.095840785026077
loss_vs_neutral	ENSG00000243960	AL390195.1	chr1p13.2	FALSE	-0.153529588757136	-0.155003284530323	0.00909090909090909	0.0996058854440357
loss_vs_neutral	ENSG00000153904	DDAH1	chr1p22.3	FALSE	-0.154169101084002	-0.187342555471909	0.0402597402597403	0.188544752615446
loss_vs_neutral	ENSG00000284686	AC119674.2	chr1p32.2	FALSE	-0.154343558626496	-0.149533479964713	0.0103896103896104	0.104191287618524
loss_vs_neutral	ENSG00000284773	AC114490.3	chr1p34.3	FALSE	-0.154560415767195	-0.153143528498821	0.0298701298701299	0.166525974025974
loss_vs_neutral	ENSG00000224051	CPTP	chr1p36.33	FALSE	-0.154642641470796	-0.164824334965204	0.024606971975393	0.154701543546791
loss_vs_neutral	ENSG00000164010	ERMAP	chr1p34.2	FALSE	-0.155395197018419	-0.181884607621532	0.00519480519480519	0.0778399466146502
loss_vs_neutral	ENSG00000175575	PAAF1	chr11q13.4	FALSE	-0.155540776639988	-0.192250297097645	0.00601503759398496	0.0832226551780912
loss_vs_neutral	ENSG00000117305	HMGCL	chr1p36.11	FALSE	-0.155912542075116	-0.162723145856177	0.0142857142857143	0.118905883362479
loss_vs_neutral	ENSG00000254783	AP003084.1	chr11q14.2	FALSE	-0.156074652557483	-0.141393444018954	0.00133667502088555	0.0570075187969925
loss_vs_neutral	ENSG00000186635	ARAP1	chr11q13.4	FALSE	-0.15630221373038	-0.130839696163456	0.00601503759398496	0.0832226551780912
loss_vs_neutral	ENSG00000177868	SVBP	chr1p34.2	FALSE	-0.156432277047841	-0.20670642553949	0.0207792207792208	0.140167306003605
loss_vs_neutral	ENSG00000149289	ZC3H12C	chr11q22.3	FALSE	-0.156528528016588	-0.179278360522175	0.0237259816207185	0.153814553246523
loss_vs_neutral	ENSG00000272145	NFYC-AS1	chr1p34.2	FALSE	-0.156689139679437	-0.110706149719789	0.0298701298701299	0.166525974025974
loss_vs_neutral	ENSG00000117408	IPO13	chr1p34.1	FALSE	-0.156722373316691	-0.193893647076318	0.0025974025974026	0.0607824274490941
loss_vs_neutral	ENSG00000255561	FDXACB1	chr11q23.1	FALSE	-0.157551395631415	-0.133464295818251	0.0126984126984127	0.118905883362479
loss_vs_neutral	ENSG00000203965	EFCAB7	chr1p31.3	FALSE	-0.157913828691715	-0.18144228363956	0.000303789777473988	0.0570075187969925
loss_vs_neutral	ENSG00000178202	POGLUT3	chr11q22.3	FALSE	-0.157980346748425	-0.170411242662913	0.0404344193817878	0.188544752615446
loss_vs_neutral	ENSG00000137714	FDX1	chr11q22.3	FALSE	-0.158277529308062	-0.150036504368651	0.00109364319890636	0.0570075187969925
loss_vs_neutral	ENSG00000189337	KAZN	chr1p36.21	FALSE	-0.159019319597976	-0.168731951162732	0.00519480519480519	0.0778399466146502
loss_vs_neutral	ENSG00000198841	KTI12	chr1p32.3	FALSE	-0.159370174437485	-0.156483247075035	0.00738209159261791	0.095840785026077
loss_vs_neutral	ENSG00000137509	PRCP	chr11q14.1	FALSE	-0.159741233030307	-0.145427348758218	0.00401002506265664	0.0767778030935926
loss_vs_neutral	ENSG00000060642	PIGV	chr1p36.11	FALSE	-0.16049276620874	-0.152918458622688	0.00519480519480519	0.0778399466146502
loss_vs_neutral	ENSG00000110080	ST3GAL4	chr11q24.2	FALSE	-0.160762032647981	-0.16367711463833	0.0345864661654135	0.178877616961914
loss_vs_neutral	ENSG00000134954	ETS1	chr11q24.3	TRUE	-0.161203349755843	-0.125231130621093	0.0345864661654135	0.178877616961914
loss_vs_neutral	ENSG00000149243	KLHL35	chr11q13.4	FALSE	-0.161438075595488	-0.124312681045609	0.0105263157894737	0.104191287618524
loss_vs_neutral	ENSG00000121766	ZCCHC17	chr1p35.2	FALSE	-0.161675955627786	-0.172029160914598	0.00519480519480519	0.0778399466146502
loss_vs_neutral	ENSG00000157978	LDLRAP1	chr1p36.11	FALSE	-0.161733394678745	-0.219100707869118	0.0402597402597403	0.188544752615446
loss_vs_neutral	ENSG00000253304	TMEM200B	chr1p35.3	FALSE	-0.162259545437952	-0.215056015992167	0.0298701298701299	0.166525974025974
loss_vs_neutral	ENSG00000053371	AKR7A2	chr1p36.13	FALSE	-0.162471524139501	-0.172366055831922	0.0012987012987013	0.0570075187969925
loss_vs_neutral	ENSG00000181817	LSM10	chr1p34.3	FALSE	-0.162670550662536	-0.182736230660389	0.00909090909090909	0.0996058854440357
loss_vs_neutral	ENSG00000158828	PINK1	chr1p36.12	FALSE	-0.162896913323615	-0.166934640614751	0.0207792207792208	0.140167306003605
loss_vs_neutral	ENSG00000218510	LINC00339	chr1p36.12	FALSE	-0.16439789038589	-0.164715895073236	0.0207792207792208	0.140167306003605
loss_vs_neutral	ENSG00000227775	AL031282.1	chr1p36.33	FALSE	-0.165404982903212	-0.15467632942717	0.0292643373138729	0.166525974025974
loss_vs_neutral	ENSG00000155366	RHOC	chr1p13.2	FALSE	-0.165783773182516	-0.182044711509392	0.00909090909090909	0.0996058854440357
loss_vs_neutral	ENSG00000162517	PEF1	chr1p35.2	FALSE	-0.166452747342427	-0.164078980667745	0.00909090909090909	0.0996058854440357
loss_vs_neutral	ENSG00000240038	AMY2B	chr1p21.1	FALSE	-0.167285967517606	-0.145362409569827	0.0330827067669173	0.176394572930216
loss_vs_neutral	ENSG00000066322	ELOVL1	chr1p34.2	FALSE	-0.167336699589655	-0.175553890415767	0.0207792207792208	0.140167306003605
loss_vs_neutral	ENSG00000117242	PINK1-AS	chr1p36.12	FALSE	-0.169425649062437	-0.172877064351071	0.0025974025974026	0.0607824274490941
loss_vs_neutral	ENSG00000171621	SPSB1	chr1p36.22	FALSE	-0.169451414389699	-0.205804093007604	0.0423786739576213	0.194500669459252
loss_vs_neutral	ENSG00000130770	ATP5IF1	chr1p35.3	FALSE	-0.170095778472837	-0.149856876237575	0.0142857142857143	0.118905883362479
loss_vs_neutral	ENSG00000116685	KIAA2013	chr1p36.22	FALSE	-0.171236611696957	-0.164430360296223	0.00519480519480519	0.0778399466146502
loss_vs_neutral	ENSG00000285752	AL031281.2	chr1p36.12	FALSE	-0.172120857800655	-0.244951241216348	0.0298701298701299	0.166525974025974
loss_vs_neutral	ENSG00000234518	PTGES3P1	chr1p22.2	FALSE	-0.173177483823861	-0.114321019659462	0.0402597402597403	0.188544752615446
loss_vs_neutral	ENSG00000162458	FBLIM1	chr1p36.21	FALSE	-0.173549154617343	-0.17561522843892	0.0025974025974026	0.0607824274490941
loss_vs_neutral	ENSG00000229372	SZT2-AS1	chr1p34.2	FALSE	-0.174033930691793	-0.183012764498315	0.00909090909090909	0.0996058854440357
loss_vs_neutral	ENSG00000083444	PLOD1	chr1p36.22	FALSE	-0.174609965439931	-0.169295533534529	0.0012987012987013	0.0570075187969925
loss_vs_neutral	ENSG00000226526	AL049569.1	chr1p36.13	FALSE	-0.175478426190245	-0.166395878412657	0.0144907723855092	0.118905883362479
loss_vs_neutral	ENSG00000272447	AL135925.1	chr10q22.3	FALSE	-0.176580712745999	-0.174520186771866	0.00175438596491228	0.0607824274490941
loss_vs_neutral	ENSG00000237278	RLIMP2	chr1p13.2	FALSE	-0.176693574688013	-0.179955102702442	0.0207792207792208	0.140167306003605
loss_vs_neutral	ENSG00000154511	DIPK1A	chr1p22.1	FALSE	-0.176837744891857	-0.183777446996886	0.0298701298701299	0.166525974025974
loss_vs_neutral	ENSG00000070759	TESK2	chr1p34.1	FALSE	-0.177862921792985	-0.194894251531824	0.0025974025974026	0.0607824274490941
loss_vs_neutral	ENSG00000117411	B4GALT2	chr1p34.1	FALSE	-0.178509978061386	-0.184610223022738	0.0012987012987013	0.0570075187969925
loss_vs_neutral	ENSG00000246100	LINC00900	chr11q23.3	FALSE	-0.179045348295881	-0.107643830081798	0.0345864661654135	0.178877616961914
loss_vs_neutral	ENSG00000272100	AL513218.1	chr1p32.3	FALSE	-0.179679743744712	-0.161148853892096	0.00492139439507861	0.0778399466146502
loss_vs_neutral	ENSG00000116863	ADPRHL2	chr1p34.3	FALSE	-0.180252586904278	-0.162153543971737	0.0012987012987013	0.0570075187969925
loss_vs_neutral	ENSG00000224066	AL049795.1	chr1p35.2	FALSE	-0.1803941743945	-0.106450028163398	0.0402597402597403	0.188544752615446
loss_vs_neutral	ENSG00000130772	MED18	chr1p35.3	FALSE	-0.180641306745273	-0.203257536218383	0.00909090909090909	0.0996058854440357
loss_vs_neutral	ENSG00000214530	STARD10	chr11q13.4	FALSE	-0.180734781662643	-0.158750276418224	0.00300751879699248	0.0647812713602187
loss_vs_neutral	ENSG00000162542	TMCO4	chr1p36.13	FALSE	-0.181174791697232	-0.212575511872432	0.0207792207792208	0.140167306003605
loss_vs_neutral	ENSG00000150687	PRSS23	chr11q14.2	FALSE	-0.182911219766845	-0.201132509719336	0.0404344193817878	0.188544752615446
loss_vs_neutral	ENSG00000230424	EMC1-AS1	chr1p36.13	FALSE	-0.183763345890533	-0.182924590262514	0.0012987012987013	0.0570075187969925
loss_vs_neutral	ENSG00000109861	CTSC	chr11q14.2	FALSE	-0.184088902527277	-0.176034869343398	0.0177109440267335	0.13190999765294
loss_vs_neutral	ENSG00000226438	AL442071.1	chr1p34.3	FALSE	-0.184266468450083	-0.221373415284544	0.0025974025974026	0.0607824274490941
loss_vs_neutral	ENSG00000184588	PDE4B	chr1p31.3	FALSE	-0.184600445186164	-0.220885950990486	0.0192906508695982	0.140167306003605
loss_vs_neutral	ENSG00000121753	ADGRB2	chr1p35.2	FALSE	-0.18461219365826	-0.140244452265683	0.0402597402597403	0.188544752615446
loss_vs_neutral	ENSG00000117318	ID3	chr1p36.12	TRUE	-0.184723254497265	-0.212738180589174	0.00909090909090909	0.0996058854440357
loss_vs_neutral	ENSG00000158747	NBL1	chr1p36.13	FALSE	-0.185474473830816	-0.205838122445887	0.00519480519480519	0.0778399466146502
loss_vs_neutral	ENSG00000228436	AL139260.1	chr1p34.3	FALSE	-0.187359904908071	-0.179935839910626	0.0142857142857143	0.118905883362479
loss_vs_neutral	ENSG00000054967	RELT	chr11q13.4	FALSE	-0.187417299880726	-0.140306524974092	0.0105263157894737	0.104191287618524
loss_vs_neutral	ENSG00000019144	PHLDB1	chr11q23.3	FALSE	-0.188606624825363	-0.150264663115153	0.0165413533834586	0.126173582850486
loss_vs_neutral	ENSG00000110318	CEP126	chr11q22.1	FALSE	-0.189038940745317	-0.211267910637768	0.00233918128654971	0.0607824274490941
loss_vs_neutral	ENSG00000117010	ZNF684	chr1p34.2	FALSE	-0.189370933227784	-0.172498167951498	0.0012987012987013	0.0570075187969925
loss_vs_neutral	ENSG00000260879	AL359258.2	chr1p13.3	FALSE	-0.189523559090086	-0.186280357928022	0.00328092959671907	0.0647812713602187
loss_vs_neutral	ENSG00000175147	TMEM51-AS1	chr1p36.21	FALSE	-0.191963890524094	-0.218989946389029	0.0298701298701299	0.166525974025974
loss_vs_neutral	ENSG00000142621	FHAD1	chr1p36.21	FALSE	-0.192145323782064	-0.193068976685318	0.0207792207792208	0.140167306003605
loss_vs_neutral	ENSG00000117602	RCAN3	chr1p36.11	FALSE	-0.192573262197816	-0.220947315724673	0.0402597402597403	0.188544752615446
loss_vs_neutral	ENSG00000186409	CCDC30	chr1p34.2	FALSE	-0.193160323117564	-0.163360186058872	0.0142857142857143	0.118905883362479
loss_vs_neutral	ENSG00000187144	SPATA21	chr1p36.13	FALSE	-0.193414754993526	-0.200002247469157	0.0012987012987013	0.0570075187969925
loss_vs_neutral	ENSG00000184384	MAML2	chr11q21	TRUE	-0.193454977996277	-0.153271337421257	0.00601503759398496	0.0832226551780912
loss_vs_neutral	ENSG00000116885	OSCP1	chr1p34.3	FALSE	-0.193460465896253	-0.190215772047026	0.0025974025974026	0.0607824274490941
loss_vs_neutral	ENSG00000196954	CASP4	chr11q22.3	FALSE	-0.194752792099386	-0.195167675957621	0.0314118629908104	0.169391710665949
loss_vs_neutral	ENSG00000177757	FAM87B	chr1p36.33	FALSE	-0.195345968753246	-0.121609461435285	0.00815764902452209	0.0996058854440357
loss_vs_neutral	ENSG00000229044	AL451070.1	chr1p35.2	FALSE	-0.196942120319656	-0.217562292776773	0.00519480519480519	0.0778399466146502
loss_vs_neutral	ENSG00000271810	AL603832.3	chr1p13.2	FALSE	-0.197111136540576	-0.207258684660287	0.00909090909090909	0.0996058854440357
loss_vs_neutral	ENSG00000280441	FP236383.1	chr21p11.2	FALSE	-0.197271306183951	-0.18498228351764	0.0379176379176379	0.188544752615446
loss_vs_neutral	ENSG00000230092	AL669831.4	chr1p36.33	FALSE	-0.198759329830644	-0.199948913893195	0.00589709568037741	0.0832226551780912
loss_vs_neutral	ENSG00000250135	AL049795.2	chr1p35.2	FALSE	-0.198954232299959	-0.211452711013092	0.0012987012987013	0.0570075187969925
loss_vs_neutral	ENSG00000286918	AL035411.3	chr1p32.1	FALSE	-0.19932380791186	-0.251118759474641	0.0423786739576213	0.194500669459252
loss_vs_neutral	ENSG00000180425	C11orf71	chr11q23.2	FALSE	-0.199811973750786	-0.196791887000445	0.0105263157894737	0.104191287618524
loss_vs_neutral	ENSG00000159423	ALDH4A1	chr1p36.13	FALSE	-0.200922162770982	-0.197210995666473	0.0402597402597403	0.188544752615446
loss_vs_neutral	ENSG00000188997	KCTD21	chr11q14.1	FALSE	-0.201038473816235	-0.224674838639042	0.00233918128654971	0.0607824274490941
loss_vs_neutral	ENSG00000277459	AP001527.2	chr11q22.1	FALSE	-0.201192355980068	-0.21031872627083	0.0237259816207185	0.153814553246523
loss_vs_neutral	ENSG00000179743	AL450998.2	chr1p36.21	FALSE	-0.201293132839375	-0.15219128741267	0.0298701298701299	0.166525974025974
loss_vs_neutral	ENSG00000168010	ATG16L2	chr11q13.4	FALSE	-0.20391959728945	-0.166012124541321	0.00150375939849624	0.0570075187969925
loss_vs_neutral	ENSG00000150672	DLG2	chr11q14.1	FALSE	-0.204074277544925	-0.211844727534365	0.0314118629908104	0.169391710665949
loss_vs_neutral	ENSG00000223390	AL445685.1	chr1p32.3	FALSE	-0.204273020381445	-0.188879419137942	0.0330827067669173	0.176394572930216
loss_vs_neutral	ENSG00000149573	MPZL2	chr11q23.3	FALSE	-0.204346114666976	-0.16092219626272	0.00150375939849624	0.0570075187969925
loss_vs_neutral	ENSG00000173614	NMNAT1	chr1p36.22	FALSE	-0.204525837835265	-0.206787842881951	0.0025974025974026	0.0607824274490941
loss_vs_neutral	ENSG00000142694	EVA1B	chr1p34.3	FALSE	-0.204612659328179	-0.226745707331118	0.0298701298701299	0.166525974025974
loss_vs_neutral	ENSG00000187952	HS6ST1P1	chr1p36.12	FALSE	-0.204688187334614	-0.168134135588193	0.0402597402597403	0.188544752615446
loss_vs_neutral	ENSG00000177674	AGTRAP	chr1p36.22	FALSE	-0.205791686499002	-0.250621831791762	0.0207792207792208	0.140167306003605
loss_vs_neutral	ENSG00000142733	MAP3K6	chr1p36.11	TRUE	-0.20846754503882	-0.21900649838228	0.0142857142857143	0.118905883362479
loss_vs_neutral	ENSG00000197982	C1orf122	chr1p34.3	FALSE	-0.209166139406946	-0.225574449151146	0.00909090909090909	0.0996058854440357
loss_vs_neutral	ENSG00000196371	FUT4	chr11q21	FALSE	-0.211127306219502	-0.185860737765754	0.00133667502088555	0.0570075187969925
loss_vs_neutral	ENSG00000184005	ST6GALNAC3	chr1p31.1	FALSE	-0.21127756589035	-0.206961337694218	0.0330827067669173	0.176394572930216
loss_vs_neutral	ENSG00000181227	DLSTP1	chr1p31.1	FALSE	-0.211811018679991	-0.190308898263234	0.024606971975393	0.154701543546791
loss_vs_neutral	ENSG00000149260	CAPN5	chr11q13.5	FALSE	-0.212035481313693	-0.24698691730636	0.0105263157894737	0.104191287618524
loss_vs_neutral	ENSG00000182873	PRKCZ-AS1	chr1p36.33	FALSE	-0.212444944324435	-0.132370352074702	0.00144300144300144	0.0570075187969925
loss_vs_neutral	ENSG00000117298	ECE1	chr1p36.12	FALSE	-0.213526409633476	-0.233549190184766	0.00909090909090909	0.0996058854440357
loss_vs_neutral	ENSG00000169991	IFFO2	chr1p36.13	FALSE	-0.216332819203178	-0.193965331954525	0.0012987012987013	0.0570075187969925
loss_vs_neutral	ENSG00000160588	MPZL3	chr11q23.3	FALSE	-0.216631354185578	-0.103970482181605	0.0345864661654135	0.178877616961914
loss_vs_neutral	ENSG00000255929	AP000943.3	chr11q21	FALSE	-0.216717999259802	-0.190779499675349	0.0314118629908104	0.169391710665949
loss_vs_neutral	ENSG00000142920	AZIN2	chr1p35.1	FALSE	-0.217563271906873	-0.227142599873982	0.0025974025974026	0.0607824274490941
loss_vs_neutral	ENSG00000254682	AP002387.2	chr11q13.4	FALSE	-0.218865276501887	-0.189384452737301	0.031844316674038	0.17147983595352
loss_vs_neutral	ENSG00000137727	ARHGAP20	chr11q22.3, chr11q23.1	FALSE	-0.218894744081291	-0.31155096052269	0.0402597402597403	0.188544752615446
loss_vs_neutral	ENSG00000137474	MYO7A	chr11q13.5	FALSE	-0.219699335538563	-0.256162979323376	0.0345864661654135	0.178877616961914
loss_vs_neutral	ENSG00000232284	GNG12-AS1	chr1p31.3	FALSE	-0.220336067421614	-0.207810425099868	0.0149616465405939	0.121455250611117
loss_vs_neutral	ENSG00000160613	PCSK7	chr11q23.3	TRUE	-0.220531691042672	-0.179679528410598	0.00150375939849624	0.0570075187969925
loss_vs_neutral	ENSG00000229431	AL139289.1	chr1p34.2	FALSE	-0.220554363938606	-0.22234239852175	0.0142857142857143	0.118905883362479
loss_vs_neutral	ENSG00000236528	AL033528.2	chr1p36.11	FALSE	-0.221179772851398	-0.236081517961458	0.0298701298701299	0.166525974025974
loss_vs_neutral	ENSG00000151376	ME3	chr11q14.2	FALSE	-0.222975947221725	-0.224172602973059	0.00401002506265664	0.0767778030935926
loss_vs_neutral	ENSG00000185291	IL3RA	chrXp22.33	FALSE	-0.224120283209035	-0.314670287637361	0.00218975659132968	0.0607824274490941
loss_vs_neutral	ENSG00000286555	AP003065.2	chr11q13.4	FALSE	-0.224773694720614	-0.240460624688291	0.0105263157894737	0.104191287618524
loss_vs_neutral	ENSG00000134202	GSTM3	chr1p13.3	FALSE	-0.225338120035582	-0.239844624823966	0.0142857142857143	0.118905883362479
loss_vs_neutral	ENSG00000254535	PABPC4L	chr4q28.3	FALSE	-0.230104035168372	-0.215481908457029	0.0402597402597403	0.188544752615446
loss_vs_neutral	ENSG00000175564	UCP3	chr11q13.4	FALSE	-0.231446674716077	-0.194746144007904	0.00150375939849624	0.0570075187969925
loss_vs_neutral	ENSG00000137486	ARRB1	chr11q13.4	FALSE	-0.231523228372167	-0.205416889090652	0.0165413533834586	0.126173582850486
loss_vs_neutral	ENSG00000132881	CPLANE2	chr1p36.13	FALSE	-0.236254564638467	-0.178075186096292	0.0207792207792208	0.140167306003605
loss_vs_neutral	ENSG00000254988	AP002498.1	chr11q13.5	FALSE	-0.241204492656948	-0.21903130453625	0.0105263157894737	0.104191287618524
loss_vs_neutral	ENSG00000260971	AC119674.1	chr1p32.2	FALSE	-0.241589526661606	-0.247973310368934	0.0423786739576213	0.194500669459252
loss_vs_neutral	ENSG00000285696	AP002433.2	chr11q22.3	FALSE	-0.241917710713313	-0.310030347395573	0.0126984126984127	0.118905883362479
loss_vs_neutral	ENSG00000197580	BCO2	chr11q23.1	FALSE	-0.243511991704572	-0.222999668497494	0.0165413533834586	0.126173582850486
loss_vs_neutral	ENSG00000284693	LINC02606	chr1p36.22	FALSE	-0.243909813073475	-0.247606960217832	0.0144907723855092	0.118905883362479
loss_vs_neutral	ENSG00000167703	SLC43A2	chr17p13.3	FALSE	-0.24602517784014	-0.262465320903901	0.0402597402597403	0.188544752615446
loss_vs_neutral	ENSG00000230955	AL929472.2	chr1p34.3	FALSE	-0.246500879386119	-0.182782937892244	0.0012987012987013	0.0570075187969925
loss_vs_neutral	ENSG00000255382	AP001646.3	chr11q14.1	FALSE	-0.246776102410927	-0.239062548082997	0.0257006151742994	0.15689377153908
loss_vs_neutral	ENSG00000117394	SLC2A1	chr1p34.2	FALSE	-0.247501175407778	-0.235352074270753	0.00519480519480519	0.0778399466146502
loss_vs_neutral	ENSG00000118094	TREH	chr11q23.3	FALSE	-0.249485705219546	-0.217989648732464	0.00601503759398496	0.0832226551780912
loss_vs_neutral	ENSG00000227742	CALR4P	chr1p32.3	FALSE	-0.252791970552131	-0.213679725386442	0.0330827067669173	0.176394572930216
loss_vs_neutral	ENSG00000254616	AP001775.1	chr11q25	FALSE	-0.25870392963979	-0.206582695340626	0.0314118629908104	0.169391710665949
loss_vs_neutral	ENSG00000254837	AP001372.2	chr11q13.4	FALSE	-0.259576419056941	-0.277027911233462	0.0105263157894737	0.104191287618524
loss_vs_neutral	ENSG00000151702	FLI1	chr11q24.3	TRUE	-0.263434758515347	-0.224464352786247	0.0240601503759399	0.153814553246523
loss_vs_neutral	ENSG00000271806	AL590822.2	chr1p36.33	FALSE	-0.265564608603753	-0.30364555410133	0.0309865573023468	0.169391710665949
loss_vs_neutral	ENSG00000116652	DLEU2L	chr1p31.3	FALSE	-0.26926534801501	-0.102128162659272	0.038657249183565	0.188544752615446
loss_vs_neutral	ENSG00000123892	RAB38	chr11q14.2	FALSE	-0.269703950996926	-0.29993492429355	0.00401002506265664	0.0767778030935926
loss_vs_neutral	ENSG00000255467	AP002433.1	chr11q22.3	FALSE	-0.271811451401523	-0.150241291003937	0.0237259816207185	0.153814553246523
loss_vs_neutral	ENSG00000222282	RNU6-584P	chr1p34.3	FALSE	-0.277064117675279	-0.312032158763231	0.0402597402597403	0.188544752615446
loss_vs_neutral	ENSG00000231105	AL031728.1	chr1p36.12	FALSE	-0.279423199527656	-0.216300463866001	0.0402597402597403	0.188544752615446
loss_vs_neutral	ENSG00000158555	GDPD5	chr11q13.4, chr11q13.5	FALSE	-0.280080381522091	-0.315695478379956	0.0345864661654135	0.178877616961914
loss_vs_neutral	ENSG00000154529	CNTNAP3B	chr9p11.2	FALSE	-0.280121535998965	-0.282685537945259	0.035964035964036	0.182516278901821
loss_vs_neutral	ENSG00000278879	AP000560.1	chr11q13.4	FALSE	-0.28142977047571	-0.293278736271147	0.0165413533834586	0.126173582850486
loss_vs_neutral	ENSG00000235963	MCCD1P1	chr6p22.1	FALSE	-0.281639432318974	-0.300075388867912	0.0273477812177503	0.165880701754386
loss_vs_neutral	ENSG00000158246	TENT5B	chr1p36.11	FALSE	-0.282205627873723	-0.266777202464928	0.0298701298701299	0.166525974025974
loss_vs_neutral	ENSG00000248712	CCDC153	chr11q23.3	FALSE	-0.282805428069381	-0.257850973107733	0.00601503759398496	0.0832226551780912
loss_vs_neutral	ENSG00000280143	AP000892.3	chr11q23.3	FALSE	-0.28531716084626	-0.210481568743235	0.00601503759398496	0.0832226551780912
loss_vs_neutral	ENSG00000134215	VAV3	chr1p13.3	FALSE	-0.287452162929028	-0.222615782153779	0.00492139439507861	0.0778399466146502
loss_vs_neutral	ENSG00000213703	AL138847.1	chr1p31.3	FALSE	-0.290230096295688	-0.271345593825284	0.024606971975393	0.154701543546791
loss_vs_neutral	ENSG00000242396	AC096536.2	chr1p32.3	FALSE	-0.290529938501594	-0.219932578037436	0.0423786739576213	0.194500669459252
loss_vs_neutral	ENSG00000204381	LAYN	chr11q23.1	FALSE	-0.291227902454302	-0.166107843781732	0.0345864661654135	0.178877616961914
loss_vs_neutral	ENSG00000214401	KANSL1-AS1	chr17q21.31	FALSE	-0.293142110713005	-0.248519837307743	0.0116550116550117	0.113876673155024
loss_vs_neutral	ENSG00000245148	ARAP1-AS2	chr11q13.4	FALSE	-0.295659069588558	-0.299133266237362	0.00300751879699248	0.0647812713602187
loss_vs_neutral	ENSG00000197245	FAM110D	chr1p36.11	FALSE	-0.298877747506552	-0.306402681788555	0.00519480519480519	0.0778399466146502
loss_vs_neutral	ENSG00000285530	AL445928.2	chr1p21.2	FALSE	-0.298939914015154	-0.366960727059654	0.0298701298701299	0.166525974025974
loss_vs_neutral	ENSG00000110375	UPK2	chr11q23.3	FALSE	-0.299698289768303	-0.248067370466142	0.0240601503759399	0.153814553246523
loss_vs_neutral	ENSG00000187513	GJA4	chr1p34.3	FALSE	-0.301019592413741	-0.340483978348839	0.0423786739576213	0.194500669459252
loss_vs_neutral	ENSG00000257038	AP002761.3	chr11q13.4	FALSE	-0.301975378010389	-0.328774596545472	0.0105263157894737	0.104191287618524
loss_vs_neutral	ENSG00000272186	AP003392.6	chr11q23.3	FALSE	-0.303304182439754	-0.303612366704591	0.0105263157894737	0.104191287618524
loss_vs_neutral	ENSG00000264443	AL445686.2	chr1p36.11	FALSE	-0.303727770989021	-0.324142591231242	0.0298701298701299	0.166525974025974
loss_vs_neutral	ENSG00000235299	MRPL53P1	chr1p13.2	FALSE	-0.305293452416153	-0.306006368778755	0.0298701298701299	0.166525974025974
loss_vs_neutral	ENSG00000223949	ROR1-AS1	chr1p31.3	FALSE	-0.311642596598197	-0.50334104294372	0.038657249183565	0.188544752615446
loss_vs_neutral	ENSG00000231789	PIK3CD-AS2	chr1p36.22	FALSE	-0.312084587247836	-0.3094393908112	0.00909090909090909	0.0996058854440357
loss_vs_neutral	ENSG00000172031	EPHX4	chr1p22.1	FALSE	-0.312655268492273	-0.365507726165522	0.0402597402597403	0.188544752615446
loss_vs_neutral	ENSG00000241782	AP002812.1	chr11q14.1	FALSE	-0.314863732797901	-0.319282816564425	0.0404344193817878	0.188544752615446
loss_vs_neutral	ENSG00000237624	OXCT2P1	chr1p34.3	FALSE	-0.3213072136327	-0.215824101268801	0.0402597402597403	0.188544752615446
loss_vs_neutral	ENSG00000165462	PHOX2A	chr11q13.4	FALSE	-0.32274472765413	-0.378306195034395	0.0240601503759399	0.153814553246523
loss_vs_neutral	ENSG00000255121	AP003392.4	chr11q23.3	FALSE	-0.324495285946278	-0.287799740340268	0.00150375939849624	0.0570075187969925
loss_vs_neutral	ENSG00000280670	CCDC163	chr1p34.1	FALSE	-0.324973727969122	-0.301503760265286	0.0207792207792208	0.140167306003605
loss_vs_neutral	ENSG00000200508	RF00019	chr1p31.3	FALSE	-0.326630636159367	-0.554095929669084	0.024606971975393	0.154701543546791
loss_vs_neutral	ENSG00000233406	AL162430.1	chr1p32.3	FALSE	-0.327026447462342	-0.429317739362441	0.0194121667805878	0.140167306003605
loss_vs_neutral	ENSG00000152402	GUCY1A2	chr11q22.3	FALSE	-0.32906287069095	-0.367218528919113	0.00233918128654971	0.0607824274490941
loss_vs_neutral	ENSG00000265411	RN7SL656P	chr17q21.31	FALSE	-0.332578173838651	-0.255845191742101	0.000868412633118515	0.0570075187969925
loss_vs_neutral	ENSG00000279117	AP001972.5	chr11q13.4	FALSE	-0.335132678505552	-0.211997959462113	0.0165413533834586	0.126173582850486
loss_vs_neutral	ENSG00000265315	RN7SL199P	chr17q21.31	FALSE	-0.337281399382657	-0.24318993013505	0.000660021093457626	0.0570075187969925
loss_vs_neutral	ENSG00000256928	AP000763.4	chr11q13.4	FALSE	-0.337506523759928	-0.267454775510626	0.0345864661654135	0.178877616961914
loss_vs_neutral	ENSG00000227950	AL590128.1	chr1p36.31	FALSE	-0.338071138668326	-0.284056104187636	0.0330827067669173	0.176394572930216
loss_vs_neutral	ENSG00000253245	MTND1P36	chr11q22.3	FALSE	-0.339676253868469	-0.227473189556936	0.0314118629908104	0.169391710665949
loss_vs_neutral	ENSG00000271992	AL354872.2	chr1p31.1	FALSE	-0.341367531606719	-0.255149585096991	0.0169943575516331	0.129109437832146
loss_vs_neutral	ENSG00000251655	PRB1	chr12p13.2	FALSE	-0.34158353532047	-0.339640289819728	0.0403508771929825	0.188544752615446
loss_vs_neutral	ENSG00000132855	ANGPTL3	chr1p31.3	FALSE	-0.341694247098357	-0.222889747721684	0.0149616465405939	0.121455250611117
loss_vs_neutral	ENSG00000278376	AP004609.3	chr11q23.3	FALSE	-0.341715349516572	-0.341233315629036	0.0298701298701299	0.166525974025974
loss_vs_neutral	ENSG00000249741	AC093890.1	chr4q31.21	FALSE	-0.345863307143855	-0.317394771116207	0.0103896103896104	0.104191287618524
loss_vs_neutral	ENSG00000230977	AC023274.1	chrYq11.23	FALSE	-0.347556454291353	-0.230907255292767	0.0213629794919828	0.14359406959948
loss_vs_neutral	ENSG00000137747	TMPRSS13	chr11q23.3	FALSE	-0.348995879615246	-0.369222610615233	0.0165413533834586	0.126173582850486
loss_vs_neutral	ENSG00000280425	AL357673.2	chr1p32.3	FALSE	-0.352899725528125	-0.296685855661258	0.0103896103896104	0.104191287618524
loss_vs_neutral	ENSG00000177452	AL161742.1	chr1p31.3	FALSE	-0.353291317368396	-0.625893961335056	0.038657249183565	0.188544752615446
loss_vs_neutral	ENSG00000160703	NLRX1	chr11q23.3	FALSE	-0.354925890724774	-0.263589764599254	0.0240601503759399	0.153814553246523
loss_vs_neutral	ENSG00000252992	RF00564	chr11q23.3	FALSE	-0.356868208651501	-0.250032927313402	0.0165413533834586	0.126173582850486
loss_vs_neutral	ENSG00000251720	RNU7-123P	chr1p31.3	FALSE	-0.360539364567083	-0.424937079074874	0.00858206121364016	0.0996058854440357
loss_vs_neutral	ENSG00000172350	ABCG4	chr11q23.3	FALSE	-0.363261914385269	-0.426032302240692	0.0105263157894737	0.104191287618524
loss_vs_neutral	ENSG00000276832	AL354718.3	chr9p11.2	FALSE	-0.365567521430682	-0.129399162052069	0.0193140193140193	0.140167306003605
loss_vs_neutral	ENSG00000230585	PHBP12	chr1p32.3	FALSE	-0.366065602826441	-0.348679628892129	0.00492139439507861	0.0778399466146502
loss_vs_neutral	ENSG00000137709	POU2F3	chr11q23.3	FALSE	-0.367838515404407	-0.438625499782892	0.0240601503759399	0.153814553246523
loss_vs_neutral	ENSG00000214376	VSTM5	chr11q21	FALSE	-0.369492943094762	-0.106193217923214	0.0314118629908104	0.169391710665949
loss_vs_neutral	ENSG00000284652	BX323043.1	chr1p36.22	FALSE	-0.371296451367454	-0.424341634425826	0.00492139439507861	0.0778399466146502
loss_vs_neutral	ENSG00000149591	TAGLN	chr11q23.3	FALSE	-0.373817836985976	-0.313421382549004	0.0105263157894737	0.104191287618524
loss_vs_neutral	ENSG00000254733	AP001831.1	chr11q14.2	FALSE	-0.375244233879649	-0.253319869865084	0.0177109440267335	0.13190999765294
loss_vs_neutral	ENSG00000287370	AL356317.2	chrXq11.2	FALSE	-0.378270733780654	-0.189222353703488	0.0396333565464286	0.188544752615446
loss_vs_neutral	ENSG00000076864	RAP1GAP	chr1p36.12	FALSE	-0.37901224571086	-0.373941006373918	0.0402597402597403	0.188544752615446
loss_vs_neutral	ENSG00000233619	AC006328.1	chrYq11.23	FALSE	-0.384160172319464	-0.184891885555016	0.0350417380086243	0.180248614370006
loss_vs_neutral	ENSG00000279603	AP000720.2	chr11q14.3	FALSE	-0.384551009765714	-0.269605416406679	0.0177109440267335	0.13190999765294
loss_vs_neutral	ENSG00000187583	PLEKHN1	chr1p36.33	FALSE	-0.39239130792261	-0.509330338198817	0.0192906508695982	0.140167306003605
loss_vs_neutral	ENSG00000274868	RF01518	chr21p11.2	FALSE	-0.393414558544831	-0.2622394816347	0.0281274281274281	0.166525974025974
loss_vs_neutral	ENSG00000241720	AL158847.1	chr1p13.3	FALSE	-0.394099556936153	-0.488682991194697	0.0298701298701299	0.166525974025974
loss_vs_neutral	ENSG00000169807	PRY2	chrYq11.223	FALSE	-0.397123377109131	-0.403496371206157	0.0256439863415949	0.15689377153908
loss_vs_neutral	ENSG00000164125	GASK1B	chr4q32.1	FALSE	-0.398725818887444	-0.57769640718395	0.0298701298701299	0.166525974025974
loss_vs_neutral	ENSG00000211452	DIO1	chr1p32.3	FALSE	-0.399393770244317	-0.334138764207492	0.00109364319890636	0.0570075187969925
loss_vs_neutral	ENSG00000227166	STSP1	chrYq11.221	FALSE	-0.402964571866404	-0.494216984651134	0.0421485995552712	0.194500669459252
loss_vs_neutral	ENSG00000182103	FAM181B	chr11q14.1	FALSE	-0.406148209158256	-0.364721647951945	0.0423786739576213	0.194500669459252
loss_vs_neutral	ENSG00000255350	MTCO1P15	chr11q22.3	FALSE	-0.409203551118554	-0.317703131028238	0.0177109440267335	0.13190999765294
loss_vs_neutral	ENSG00000254477	AP000640.1	chr11q12.1	FALSE	-0.410450903768375	-0.352293084446298	0.0105263157894737	0.104191287618524
loss_vs_neutral	ENSG00000057468	MSH4	chr1p31.1	FALSE	-0.411003742008108	-0.410921965035166	0.00858206121364016	0.0996058854440357
loss_vs_neutral	ENSG00000224570	AC097063.1	chr1p31.3	FALSE	-0.412300490582353	-0.435227263873001	0.0309865573023468	0.169391710665949
loss_vs_neutral	ENSG00000233542	AL391845.2	chr1p36.33	FALSE	-0.414820226029108	-0.392254375007473	0.04159262615038	0.193707181493969
loss_vs_neutral	ENSG00000253368	TRNP1	chr1p36.11	FALSE	-0.416115500714252	-0.538228219859378	0.0207792207792208	0.140167306003605
loss_vs_neutral	ENSG00000255176	AP000941.1	chr11q23.3	FALSE	-0.418086049985976	-0.477476601616631	0.0105263157894737	0.104191287618524
loss_vs_neutral	ENSG00000261349	AL031432.2	chr1p36.11	FALSE	-0.425229007085204	-0.421852437706151	0.0402597402597403	0.188544752615446
loss_vs_neutral	ENSG00000206847	RF00019	chr11q24.3	FALSE	-0.425247340275596	-0.284264635685502	0.0240601503759399	0.153814553246523
loss_vs_neutral	ENSG00000285921	AP000779.1	chr11q21	FALSE	-0.432164794426052	-0.399318234618775	0.00601503759398496	0.0832226551780912
loss_vs_neutral	ENSG00000254703	SENCR	chr11q24.3	FALSE	-0.434033762596365	-0.310536397182369	0.0345864661654135	0.178877616961914
loss_vs_neutral	ENSG00000233621	LINC01137	chr1p34.3	FALSE	-0.436792926963296	-0.488176789239985	0.0103896103896104	0.104191287618524
loss_vs_neutral	ENSG00000248429	FAM198B-AS1	chr4q32.1	FALSE	-0.438922829287357	-0.688126015326082	0.0298701298701299	0.166525974025974
loss_vs_neutral	ENSG00000233877	AL606517.1	chr1p31.3	FALSE	-0.439751374664148	-0.370689981607903	0.024606971975393	0.154701543546791
loss_vs_neutral	ENSG00000234784	AL606517.2	chr1p31.3	FALSE	-0.447515764536714	-0.609531510190143	0.0113921166552745	0.111595644031385
loss_vs_neutral	ENSG00000182183	SHISAL2A	chr1p32.3	FALSE	-0.450339912400392	-0.425442138122673	0.00109364319890636	0.0570075187969925
loss_vs_neutral	ENSG00000236477	RPS24P1	chrYq11.21	FALSE	-0.455074842260338	-0.690667132528008	0.0277086070477987	0.166525974025974
loss_vs_neutral	ENSG00000254740	AP003396.3	chr11q23.3	FALSE	-0.455266642814039	-0.454555180976935	0.0165413533834586	0.126173582850486
loss_vs_neutral	ENSG00000272864	AC135803.1	chr1p31.1	FALSE	-0.456898163972319	-0.511871826764163	0.0269491190025847	0.163987335696306
loss_vs_neutral	ENSG00000244134	RPS12P20	chr11q13.4	FALSE	-0.458204173031824	-0.371241745284069	0.0165413533834586	0.126173582850486
loss_vs_neutral	ENSG00000183908	LRRC55	chr11q12.1	FALSE	-0.463879611556442	-0.265315629818797	0.0404344193817878	0.188544752615446
loss_vs_neutral	ENSG00000285933	AP003498.3	chr11q13.4	FALSE	-0.464081218643807	-0.42463500944805	0.0314118629908104	0.169391710665949
loss_vs_neutral	ENSG00000254731	AP003059.1	chr11q14.2	FALSE	-0.46433799802807	-0.25847648039196	0.0126984126984127	0.118905883362479
loss_vs_neutral	ENSG00000255710	AP003170.1	chr11q23.2	FALSE	-0.467694576700501	-0.297558826783065	0.0345864661654135	0.178877616961914
loss_vs_neutral	ENSG00000223254	RF00019	chr1p22.3	FALSE	-0.469981726578937	-0.289196140013559	0.0312990411649293	0.169391710665949
loss_vs_neutral	ENSG00000233677	DDX39BP1	chr6p22.1	FALSE	-0.470208299604858	-0.31838482539681	0.0356478437900507	0.182328587737916
loss_vs_neutral	ENSG00000172294	CSPG4P4Y	chrYq11.23	FALSE	-0.471985783772156	-0.469123433775227	0.0256439863415949	0.15689377153908
loss_vs_neutral	ENSG00000223953	C1QTNF5	chr11q23.3	FALSE	-0.472215474080445	-0.373728634634828	0.0345864661654135	0.178877616961914
loss_vs_neutral	ENSG00000249501	USP9YP2	chrYq11.222	FALSE	-0.473826949122469	-0.649913232153123	0.0307676600540756	0.169391710665949
loss_vs_neutral	ENSG00000250951	USP9YP1	chrYq11.222	FALSE	-0.473826949122469	-0.649913232153123	0.0307676600540756	0.169391710665949
loss_vs_neutral	ENSG00000244646	XKRY2	chrYq11.222	FALSE	-0.475216257755994	-0.536951438224044	0.0256439863415949	0.15689377153908
loss_vs_neutral	ENSG00000250868	XKRY	chrYq11.222	FALSE	-0.475216257755994	-0.536951438224044	0.0256439863415949	0.15689377153908
loss_vs_neutral	ENSG00000255081	AP003168.2	chr11q13.5	FALSE	-0.483196115602012	-0.373207075053988	0.0240601503759399	0.153814553246523
loss_vs_neutral	ENSG00000276505	AP000892.2	chr11q23.3	FALSE	-0.488079582334139	-0.417855509713267	0.0345864661654135	0.178877616961914
loss_vs_neutral	ENSG00000279784	FP236315.3	chr21p12	FALSE	-0.488585781177833	-0.328053771767933	0.0142857142857143	0.118905883362479
loss_vs_neutral	ENSG00000254851	AP005018.2	chr11q23.3	FALSE	-0.492097640014712	-0.406895266483016	0.00601503759398496	0.0832226551780912
loss_vs_neutral	ENSG00000276094	RF00156	chr9p11.2	FALSE	-0.492109375918095	-0.466473389654388	0.0239258434806267	0.153814553246523
loss_vs_neutral	ENSG00000251388	AC079380.1	chr4q28.3	FALSE	-0.497891200961523	-0.382982160445429	0.0142857142857143	0.118905883362479
loss_vs_neutral	ENSG00000227001	NBPF2P	chr1p36.12	FALSE	-0.500113075727345	-0.529091888987473	0.0298701298701299	0.166525974025974
loss_vs_neutral	ENSG00000235718	MFRP	chr11q23.3	FALSE	-0.504919867096908	-0.378171717092214	0.0345864661654135	0.178877616961914
loss_vs_neutral	ENSG00000081985	IL12RB2	chr1p31.3	FALSE	-0.505085047696408	-0.469697181513299	0.00318979266347687	0.0647812713602187
loss_vs_neutral	ENSG00000251323	AP003086.1	chr11q14.1	FALSE	-0.506383873653375	-0.595949294818066	0.00902255639097744	0.0996058854440357
loss_vs_neutral	ENSG00000217179	MTCYBP2	chrYq11.222	FALSE	-0.509818394357871	-0.861863444908838	0.0222509713576265	0.148771485743848
loss_vs_neutral	ENSG00000174332	GLIS1	chr1p32.3	FALSE	-0.512449477597392	-0.545235877992668	0.0194121667805878	0.140167306003605
loss_vs_neutral	ENSG00000238290	AL034417.2	chr1p36.23	FALSE	-0.515426819082602	-0.448549222372856	0.00191387559808612	0.0607824274490941
loss_vs_neutral	ENSG00000109846	CRYAB	chr11q23.1	FALSE	-0.516814128143473	-0.415228239654551	0.0314118629908104	0.169391710665949
loss_vs_neutral	ENSG00000235462	TAB3P1	chrYq11.221	FALSE	-0.520545918188831	-0.679564114475781	0.0277086070477987	0.166525974025974
loss_vs_neutral	ENSG00000271732	AL137798.1	chr1p36.13	FALSE	-0.521345440780151	-0.544504204882777	0.0363636363636364	0.184297520661157
loss_vs_neutral	ENSG00000264470	MIR4794	chr1p31.3	FALSE	-0.521528745130316	-0.609126668338762	0.023045597810925	0.153542814237639
loss_vs_neutral	ENSG00000251199	AC015631.1	chr4q28.3	FALSE	-0.524082138333957	-0.33465739595492	0.0142857142857143	0.118905883362479
loss_vs_neutral	ENSG00000288020	AP002991.3	chr11q23.3	FALSE	-0.527566053196138	-0.543867658410436	0.0347495407090278	0.178988463081419
loss_vs_neutral	ENSG00000254650	MTCYBP41	chr11q14.2	FALSE	-0.527791878418011	-0.456965574275747	0.0425231034333275	0.194927551530525
loss_vs_neutral	ENSG00000254727	PTP4A1P6	chr11q14.2	FALSE	-0.534724839064244	-0.578956291077449	0.0219467710032469	0.14699683546521
loss_vs_neutral	ENSG00000229178	AC233280.1	chr3q29	FALSE	-0.535233555535444	-0.40917015749751	0.0282828282828283	0.166525974025974
loss_vs_neutral	ENSG00000250257	LDHAL6DP	chr11q14.1	FALSE	-0.535808604049929	-0.524233815300127	0.0136568099285865	0.118905883362479
loss_vs_neutral	ENSG00000178795	GDPD4	chr11q13.5	FALSE	-0.535940674458917	-0.488569266796497	0.0351014214630911	0.180310960388318
loss_vs_neutral	ENSG00000172468	HSFY1	chrYq11.222	FALSE	-0.538058230888065	-0.725134078462145	0.0175849965300038	0.13190999765294
loss_vs_neutral	ENSG00000255241	AP005436.2	chr11q14.2	FALSE	-0.538948582498171	-0.579066905173889	0.0174783747271637	0.13190999765294
loss_vs_neutral	ENSG00000284071	AC012005.2	chrYq11.23	FALSE	-0.546634253778863	-0.619920066954536	0.0139083032018178	0.118905883362479
loss_vs_neutral	ENSG00000169953	HSFY2	chrYq11.222	FALSE	-0.55813293810893	-0.775290639309621	0.0218841817580608	0.146837049636829
loss_vs_neutral	ENSG00000204403	CASP12	chr11q22.3	FALSE	-0.558196291247782	-0.496155762605276	0.0423786739576213	0.194500669459252
loss_vs_neutral	ENSG00000206638	RNU6-672P	chr11q13.4	FALSE	-0.56430560588135	-0.822258445753657	0.0236931008982351	0.153814553246523
loss_vs_neutral	ENSG00000232226	ARSFP1	chrYq11.21	FALSE	-0.57035459005524	-0.846058308849073	0.0421485995552712	0.194500669459252
loss_vs_neutral	ENSG00000285835	AP000676.5	chr11q14.2	FALSE	-0.574361458849376	-0.848467912518237	0.0310441594401931	0.169391710665949
loss_vs_neutral	ENSG00000276176	MIR6090	chr11q24.3	FALSE	-0.574554353089588	-0.593054084921749	0.0358308620060004	0.182328587737916
loss_vs_neutral	ENSG00000183753	BPY2	chrYq11.223	FALSE	-0.576696583337686	-0.385574446966037	0.0256439863415949	0.15689377153908
loss_vs_neutral	ENSG00000254915	AP003168.1	chr11q13.5	FALSE	-0.59589568719457	-0.650272110646557	0.0105263157894737	0.104191287618524
loss_vs_neutral	ENSG00000232730	FAM8A4P	chrYq11.21	FALSE	-0.605233716831742	-0.900675875149157	0.0248875218755799	0.155948091620369
loss_vs_neutral	ENSG00000226863	SHROOM2P1	chrYq11.221	FALSE	-0.605465325427234	-0.775290639309621	0.0378029156837451	0.188544752615446
loss_vs_neutral	ENSG00000284380	AC006328.2	chrYq11.23	FALSE	-0.606396380227618	-0.781685346034228	0.0139083032018178	0.118905883362479
loss_vs_neutral	ENSG00000242993	AP000870.1	chr11q21	FALSE	-0.614297349999747	-0.842053395949919	0.0301677157926429	0.167691804354706
loss_vs_neutral	ENSG00000149968	MMP3	chr11q22.2	FALSE	-0.618541528142725	-0.712698292552788	0.0347225756247114	0.178988463081419
loss_vs_neutral	ENSG00000254441	AP001646.1	chr11q14.1	FALSE	-0.62825156899929	-0.559632163003412	0.00233918128654971	0.0607824274490941
loss_vs_neutral	ENSG00000237531	AL672277.1	chrXp22.33	FALSE	-0.629315366729757	0	0.0399439131760769	0.188544752615446
loss_vs_neutral	ENSG00000134817	APLNR	chr11q12.1	TRUE	-0.630644261261633	-0.407326093916546	0.0165413533834586	0.126173582850486
loss_vs_neutral	ENSG00000286201	AC011751.1	chrYq11.221	FALSE	-0.645448233569835	-0.492380910649633	0.0256439863415949	0.15689377153908
loss_vs_neutral	ENSG00000254750	CASP1P2	chr11q22.3	FALSE	-0.650019525768838	-0.656466753478978	0.0400900912537776	0.188544752615446
loss_vs_neutral	ENSG00000234751	AP002381.1	chr11q13.4	FALSE	-0.657392510121891	-0.667704163881243	0.0158272776479905	0.126173582850486
loss_vs_neutral	ENSG00000224980	RPL23AP85	chr1p32.2	FALSE	-0.659914703336312	-0.651137631340911	0.0245629653249928	0.154701543546791
loss_vs_neutral	ENSG00000199362	RF00019	chr11q13.5	FALSE	-0.675714312006891	-0.636134282145388	0.0358308620060004	0.182328587737916
loss_vs_neutral	ENSG00000256603	AP003170.4	chr11q23.2	FALSE	-0.680877216974299	-0.820361410284752	0.0232857825585383	0.153814553246523
loss_vs_neutral	ENSG00000201687	RNU6-1107P	chr11q23.2	FALSE	-0.682819872829117	-0.627485416870922	0.0253095056644127	0.15689377153908
loss_vs_neutral	ENSG00000197106	SLC6A17	chr1p13.3	FALSE	-0.687136598037767	-0.674095555090665	0.0298701298701299	0.166525974025974
loss_vs_neutral	ENSG00000280502	RF00017	chr11q23.3	FALSE	-0.690457517602223	-0.963518430462543	0.0301677157926429	0.167691804354706
loss_vs_neutral	ENSG00000273908	RF02209	chr11p13	FALSE	-0.702873029434726	-0.922755422543996	0.0326084863419742	0.1753457754928
loss_vs_neutral	ENSG00000258586	LINC02274	chr14q24.3	FALSE	-0.708592427215897	-0.734510527143265	0.0358308620060004	0.182328587737916
loss_vs_neutral	ENSG00000205936	PPP1R12BP2	chrYq11.223	FALSE	-0.709184929452051	-0.679564114475781	0.0139083032018178	0.118905883362479
loss_vs_neutral	ENSG00000286253	AC096763.1	chr4q28.3	FALSE	-0.720528089805095	-0.962090302875341	0.0167340314066677	0.12738697402144
loss_vs_neutral	ENSG00000184675	AMER1	chrXq11.2	TRUE	-0.728073162939053	-0.756530767101518	0.0012987012987013	0.0570075187969925
loss_vs_neutral	ENSG00000270578	AP000787.2	chr11q21	FALSE	-0.732667424107766	-0.730586336999829	0.0358308620060004	0.182328587737916
loss_vs_neutral	ENSG00000164007	CLDN19	chr1p34.2	FALSE	-0.7333990820197	-0.920544403700168	0.0402597402597403	0.188544752615446
loss_vs_neutral	ENSG00000254629	AP002370.1	chr11q14.1	FALSE	-0.744583209521656	-0.933442868520399	0.0118720810309532	0.115402715867548
loss_vs_neutral	ENSG00000234414	RBMY1A1	chrYq11.223	FALSE	-0.762241713902713	-0.539265439858906	0.0256439863415949	0.15689377153908
loss_vs_neutral	ENSG00000278045	RF02205	chr11p13	FALSE	-0.772485131527217	-0.986387149289997	0.0429229051055837	0.19652262470443
loss_vs_neutral	ENSG00000277119	RF02210	chr11p13	FALSE	-0.804866058467033	-0.689052350603044	0.034711419153275	0.178988463081419
loss_vs_neutral	ENSG00000242875	RBMY1B	chrYq11.223	FALSE	-0.806628651309699	-0.707109485988377	0.0256439863415949	0.15689377153908
loss_vs_neutral	ENSG00000280032	AP002800.1	chr11q23.3	FALSE	-0.814366952384128	-1.04082093387169	0.0136804326144455	0.118905883362479
loss_vs_neutral	ENSG00000165246	NLGN4Y	chrYq11.221	FALSE	-0.832133275707159	-1.38727925047964	0.0111455108359133	0.110032894736842
loss_vs_neutral	ENSG00000225117	ARSDP1	chrYq11.21	FALSE	-0.865504228678373	-1.70355160823288	0.0210697675636459	0.141874758141708
loss_vs_neutral	ENSG00000286009	AC244213.1	chrYq11.221	FALSE	-0.875954123096832	-1.75602998382662	0.0352817594281339	0.180992083886408
loss_vs_neutral	ENSG00000224060	ARSEP1	chrYq11.21	FALSE	-0.891569390861101	-1.24050216308223	0.00879674695308151	0.0996058854440357
loss_vs_neutral	ENSG00000184139	RPL7AP28	chr4q28.3	FALSE	-0.892821970375232	-0.821967538066854	0.0342775128793674	0.178877616961914
loss_vs_neutral	ENSG00000184937	WT1	chr11p13	TRUE	-0.898446732927016	-0.873824298199785	0.00261437908496732	0.0608043626448534
loss_vs_neutral	ENSG00000012817	KDM5D	chrYq11.223	FALSE	-0.915863239852247	-2.10667803360977	0.015264348887415	0.123647749214082
loss_vs_neutral	ENSG00000067048	DDX3Y	chrYq11.221	FALSE	-0.936226128070341	-2.79849234229361	0.00663264100252382	0.0904472735272222
loss_vs_neutral	ENSG00000229238	PPP1R12BP1	chrYq11.23	FALSE	-0.938990115604681	-1.00131998928282	0.00716723982210039	0.0956725569210655
loss_vs_neutral	ENSG00000198692	EIF1AY	chrYq11.223	FALSE	-0.959869479060586	-2.5555733667489	0.0127921311574172	0.118905883362479
loss_vs_neutral	ENSG00000262500	MAPK8IP1P1	chr17q21.31	FALSE	-0.975283523726166	-0.888359151085605	0.0203150658683849	0.140167306003605
loss_vs_neutral	ENSG00000198881	ASB12	chrXq11.2	FALSE	-0.97762575256656	-0.811446869658886	0.0012987012987013	0.0570075187969925
loss_vs_neutral	ENSG00000272815	AC098850.4	chr17p11.2	FALSE	-0.98691326735223	-2.12929599961132	0.0230330201452763	0.153542814237639
loss_vs_neutral	ENSG00000233522	FAM224A	chrYq11.222	FALSE	-1.01195645837667	-1.6695976714913	0.0307676600540756	0.169391710665949
loss_vs_neutral	ENSG00000241859	ANOS2P	chrYq11.221	FALSE	-1.03277279732858	-2.25361483578825	0.0272142162959759	0.165335086503277
loss_vs_neutral	ENSG00000154620	TMSB4Y	chrYq11.221	FALSE	-1.05556227412705	-1.99746971791297	0.0188741675325301	0.140167306003605
loss_vs_neutral	ENSG00000187191	DAZ3	chrYq11.23	FALSE	-1.11664039906818	-0.833928595582293	0.00716723982210039	0.0956725569210655
loss_vs_neutral	ENSG00000206159	GYG2P1	chrYq11.21, chrYq11.221	FALSE	-1.15924107378704	-1.8502660167432	0.0248875218755799	0.155948091620369
loss_vs_neutral	ENSG00000205944	DAZ2	chrYq11.223	FALSE	-1.18149209655542	-1.09179138181649	0.00716723982210039	0.0956725569210655
loss_vs_neutral	ENSG00000205916	DAZ4	chrYq11.23	FALSE	-1.22434198375758	-1.19713202658438	0.00716723982210039	0.0956725569210655
loss_vs_neutral	ENSG00000183242	WT1-AS	chr11p13	FALSE	-1.2777748773318	-2.50536156620395	0.0243167049341053	0.154701543546791
loss_vs_neutral	ENSG00000188120	DAZ1	chrYq11.223	FALSE	-1.28010733631085	-1.34290598296351	0.00716723982210039	0.0956725569210655
