# Supplementary material for: Molecular Characterization Reveals Subclasses of 1q Gain in Intermediate Risk Wilms Tumors
Source: Cancers (Basel). 2022 Oct 5;14(19):4872. doi: 10.3390/cancers14194872 (PMC9564324; doi:10.3390/cancers14194872)
Supplement: Supplementary file 1 [file cancers-14-04872-s001.zip › supplementary information/table_s6.wnt_pathway_alterations.tsv]

patient_label	CTNNB1	WT1	AMER1	expression_cluster	c1a_pattern
M035AAD	snv:0.64 taf (p.H36P)	sv_bp:DEL 0.98 taf inside 1.05 kbp, DEL 0.98 taf inside 0.17 kbp; cna:loh		EX1	no_c1a
M407AAA	snv:0.52 taf (p.S45P)	sv_bp:DEL 0.93 taf partial_overlap 11.62 kbp; sv_1mb:CTX 0.38 taf dist.114.67 kbp, CTX 0.41 taf dist.32.68 kbp, CTX 0.44 taf dist.158.8 kbp, CTX 0.41 taf dist.114.75 kbp; cna:loss; expression:down (-1.02 zscore, -2.2 nzscore)		EX1	no_c1a
M403AAB	snv:0.44 taf (p.T41A)	sv_spanning:DEL 0.73 taf 106.31 kbp, DEL 0.41 taf 1.15 Mbp; cna:loss; expression:down (-2.84 zscore, -5.03 nzscore)		EX1	no_c1a
M472AAC	snv:0.35 taf (p.S45F)	snv:0.925 taf (splice_donor_variant); cna:loh; expression:down (-1.16 zscore, -2.42 nzscore)		EX1	no_c1a
M067AAB			sv_bp:DEL 0.3 taf partial_overlap 20.25 kbp	EX1	1p/1q
M536AAA		cna:loss; expression:down (-1.43 zscore, -2.84 nzscore)	sv_bp:DEL 0.25 taf partial_overlap 150.11 kbp; expression:down (-0.74 zscore, -2.21 nzscore)	EX1	1p/1q
M889AAA			snv:0.974 taf (stop_gained)	EX1	1q_gain
M062AAB		sv_bp:CTX 0.24 taf inside , CTX 0.35 taf inside		EX2	no_c1a
M474AAC		snv:0.348 taf (p.H453Y); expression:down(-1.25 zscore, -2.55 nzscore)	sv_spanning:DEL 0.44 taf 1.23 Mbp; cna:loss; expression:down (-2.14 zscore, -5.07 nzscore)	EX2	no_c1a
M991AAA	snv:0.34 taf (p.S45del, inframe_deletion)		sv_spanning:DEL 0.68 taf 100.35 kbp; cna:loss; expression:down (-1.33 zscore, -3.41 nzscore)	EX3	no_c1a
M459AAA			sv_spanning:DEL 0.9 taf 879.23 kbp; cna:loss; expression:down(-2.87 zscore, -6.57 nzscore)	EX3	1p/1q_other
