# Supplementary material for: Molecular Characterization Reveals Subclasses of 1q Gain in Intermediate Risk Wilms Tumors
Source: Cancers (Basel). 2022 Oct 5;14(19):4872. doi: 10.3390/cancers14194872 (PMC9564324; doi:10.3390/cancers14194872)
Supplement: Supplementary file 1 [file cancers-14-04872-s001.zip › supplementary information/table_s8.chromosome_cna.tsv]

patient_label	chr_arm	cr_l2fc	maf	alteration	nr_of_copies	estimated_taf
M010AAA	chr1q	0.486837833716708	0.353000630260619	gain_stable	2.8	0.42
M010AAA	chr11p	-0.00145111085529412	0.187789149630196	cn_loh	2	NA
M010AAA	chr12p	0.506930301806927	0.34903854335994	gain_stable	2.8	0.43
M010AAA	chr12q	0.509421370266212	0.349112540484556	gain_stable	2.8	0.44
M010AAA	chr16q	-0.783210756355094	0.187808707815354	loss_stable	1.2	0.39
M010AAA	chr18p	0.418391773101299	0.328674770677922	gain_stable	2.6	0.36
M010AAA	chr18q	0.417742014774885	0.328827796133374	gain_stable	2.6	0.36
M035AAD	chr11p	0.005948758947451	0.105510581592157	cn_loh	2	NA
M067AAB	chr1p	-0.849742746813764	0.111271927633484	loss_stable	1.2	0.42
M067AAB	chr1q	0.56293906418884	0.342931069004897	gain_stable	3	0.48
M067AAB	chr11p	-0.835539988943137	0.110578226061569	loss_stable	1.2	0.42
M067AAB	chr11q	-0.832121757763397	0.114669929952092	loss_stable	1.2	0.42
M067AAB	chr14q	0.0191001870125021	0.12375342950026	cn_loh	2	NA
M108AAD	chr7p	0.399186279227952	0.367291547790121	gain_stable	2.6	0.34
M108AAD	chr7q	0.398784663207853	0.367585747010316	gain_stable	2.6	0.34
M108AAD	chr8p	0.288889028722384	0.367679527879445	gain_unstable	2.4	NA
M108AAD	chr8q	0.403396372505851	0.36707339252942	gain_stable	2.6	0.34
M108AAD	chr12p	0.393398852916566	0.386622767881325	gain_stable	2.6	0.34
M108AAD	chr12q	0.394302360336304	0.366524826107554	gain_stable	2.6	0.34
M108AAD	chr13q	0.396288173940941	0.367736914623963	gain_stable	2.6	0.34
M108AAD	chr16p	0.365786321705127	0.367318542100198	gain_stable	2.6	0.31
M108AAD	chr16q	0.38158044779338	0.366520105048589	gain_stable	2.6	0.33
M108AAD	chr17p	0.365274597190264	0.3657107247037	gain_stable	2.6	0.31
M108AAD	chr17q	0.367475715361074	0.367332857719386	gain_stable	2.6	0.31
M108AAD	chr21q	0.358901329965429	0.373447711884696	gain_stable	2.6	0.31
M234AAB	chr2p	0.471224035961372	0.334345230933769	gain_stable	2.8	0.4
M234AAB	chr2q	0.473138573449964	0.338691382699045	gain_stable	2.8	0.4
M234AAB	chr3p	0.474019871307517	0.337321636738497	gain_stable	2.8	0.41
M234AAB	chr3q	0.464085285389573	0.337614610077065	gain_stable	2.8	0.4
M234AAB	chr7p	0.440379260086299	0.339755903262685	gain_unstable	2.8	NA
M234AAB	chr7q	0.44578567388954	0.340828653516439	gain_stable	2.8	0.38
M234AAB	chr8p	0.48805459522294	0.335541201068079	gain_stable	2.8	0.42
M234AAB	chr8q	0.426070067887264	0.333801309748535	gain_unstable	2.6	NA
M234AAB	chr21q	0.449164892328187	0.342782248790395	gain_unstable	2.8	NA
M459AAA	chr1q	0.603032888063923	0.322157520562175	gain_unstable	3	NA
M472AAC	chr11p	-0.0306158699890196	0.286599914231372	cn_loh	2	NA
M474AAC	chr10p	-0.770237666286316	0.16594929321	loss_stable	1.2	0.39
M474AAC	chr10q	-0.740376533334967	0.173497774934672	loss_stable	1.2	0.37
M536AAA	chr1p	-0.691147092718735	0.178546177640863	loss_stable	1.2	0.35
M536AAA	chr1q	0.509967762179766	0.348855437155807	gain_stable	2.8	0.44
M536AAA	chr11p	0.0107260349188235	0.280142184676079	cn_loh	2	NA
M536AAA	chr12q	-0.294066118122561	0.373369967380279	loss_unstable	1.6	NA
M536AAA	chr14q	-0.513640960742323	0.27793251231432	loss_unstable	1.4	NA
M536AAA	chr19p	-0.638293342769849	0.204576584128643	loss_stable	1.2	0.32
M536AAA	chr19q	-0.39691930615763	0.310182604988185	loss_unstable	1.6	NA
M606AAA	chr19q	0.0297836000770428	0.383787326220124	cn_loh	2	NA
M721AAA	chr11p	0.0118414377917647	0.149069302224314	cn_loh	2	NA
M754AAA	chr1q	0.596221179477375	0.30808286644517	gain_stable	3	0.51
M754AAA	chr6p	0.566425045646838	0.307488594863932	gain_stable	3	0.48
M754AAA	chr6q	0.562714876297436	0.309444361448419	gain_stable	3	0.48
M754AAA	chr8p	0.302415207711227	0.375644445467917	gain_stable	2.4	0.26
M754AAA	chr8q	0.283610416432826	0.37896712735791	gain_stable	2.4	0.24
M754AAA	chr9p	0.273057785935735	0.384429495909289	gain_stable	2.4	0.23
M754AAA	chr9q	0.289551496856722	0.375567711738428	gain_stable	2.4	0.25
M754AAA	chr11p	-0.100559796118824	0.360259136071765	cn_loh	1.8	NA
M754AAA	chr12p	0.316557572230422	0.375996456883132	gain_stable	2.4	0.27
M754AAA	chr12q	0.306343046909018	0.377039393009181	gain_stable	2.4	0.26
M754AAA	chr18p	0.146622683038961	0.311088427451948	cn_loh	2.2	NA
M754AAA	chr18q	0.151466405540815	0.312330899031029	cn_loh	2.2	NA
M763AAB	chr4p	-0.647878436681722	0.15457126754944	loss_unstable	1.2	NA
M763AAB	chr4q	-0.889667931600438	0.0738038157275584	loss_stable	1	0.44
M763AAB	chr11p	0.309127110235294	0.380682034450981	gain_unstable	2.4	NA
M763AAB	chr11q	-0.84285613848934	0.128386345819702	loss_stable	1.2	0.42
M763AAB	chr13q	0.42277851260453	0.376587403523209	gain_stable	2.6	0.36
M763AAB	chr14q	-0.368617086474398	0.162237995446724	loss_unstable	1.6	NA
M763AAB	chr16q	-0.935652263716162	0.127863328914937	loss_stable	1	0.47
M763AAB	chr17p	-0.877520610551321	0.0911113538370925	loss_stable	1	0.44
M829AAB	chr3p	-0.219660506687699	0.407102001455125	loss_stable	1.8	0.11
M829AAB	chr9p	-0.212705523367773	0.405512226562559	loss_stable	1.8	0.11
M829AAB	chr10p	-0.432813466749474	0.31803264657579	loss_stable	1.4	0.22
M829AAB	chr11q	-0.201057512187794	0.436149196036577	loss_stable	1.8	0.1
M829AAB	chr12p	0.344367795172892	0.397989922141566	gain_stable	2.6	0.29
M829AAB	chr12q	0.371825287772528	0.392556620908847	gain_stable	2.6	0.32
M829AAB	chr15q	0.316246948888278	0.39552149045841	gain_stable	2.4	0.27
M829AAB	chr16q	-0.429282443619524	0.325159695299255	loss_stable	1.4	0.21
M829AAB	chr17p	-0.268982083718282	0.389545733368811	loss_stable	1.6	0.13
M889AAA	chr1q	0.269087948671221	0.399736812265765	gain_unstable	2.4	NA
M889AAA	chr2p	0.299542111729815	0.447946080211394	gain_stable	2.4	0.26
M889AAA	chr2q	0.297211271528277	0.447577611327496	gain_stable	2.4	0.25
M889AAA	chr6p	-0.0567027428218803	0.104013371912479	cn_loh	2	NA
M889AAA	chr6q	-0.0692464970915239	0.0914054243271714	cn_loh	2	NA
M889AAA	chr8p	0.479863512195093	0.34002634900912	gain_stable	2.8	0.41
M889AAA	chr8q	0.478816416130943	0.342542734327605	gain_stable	2.8	0.41
M889AAA	chr10p	0.408530479050526	0.329041503761053	gain_stable	2.6	0.35
M889AAA	chr10q	0.4251146228021	0.329495948796963	gain_stable	2.6	0.36
M889AAA	chr11p	-0.0458501359968627	0.107086527136078	cn_loh	2	NA
M889AAA	chr11q	-0.0446075764113648	0.104403334470801	cn_loh	2	NA
M889AAA	chr12p	0.530352343900904	0.33070826175	gain_stable	2.8	0.45
M889AAA	chr12q	0.531348615840898	0.331405076177339	gain_stable	2.8	0.45
M889AAA	chr13q	0.397852434406305	0.379098291881969	gain_stable	2.6	0.34
M901AAC	chr14q	-0.45155218482905	0.279867806504901	loss_unstable	1.4	NA
M901AAC	chr17p	-0.864511687216916	0.140748812297092	loss_stable	1	0.43
M974AAC	chr1p	-0.256504169228135	0.402485819100279	loss_unstable	1.6	NA
M974AAC	chr1q	0.86276882390658	0.273482932258563	gain_stable	3.6	0.74
M974AAC	chr11q	-0.592037810256389	0.261216001224948	loss_stable	1.4	0.3
M975AAC	chr1p	-0.557130003621052	0.258196847569302	loss_stable	1.4	0.28
M975AAC	chr1q	0.57715205216538	0.431680241751371	gain_stable	3	0.49
M975AAC	chr16q	-0.202433344212983	0.412728467683295	loss_stable	1.8	0.1
M975AAC	chr17p	-0.201780630972159	0.414126471877269	loss_stable	1.8	0.1
